# Supplementary material for: Lewy Bodies Are Not Associated With Neuronal or Synaptic Loss in Dementia With Lewy Bodies
Source: Neuropathol Appl Neurobiol. 2026 Jun 10;52(3):e70085. doi: 10.1111/nan.70085 (PMC13253057; doi:10.1111/nan.70085)
Supplement: Supplementary file 25 — Data S1: Supporting Information. [file NAN-52-e70085-s016.txt]

selectAnnotations();
runPlugin('qupath.imagej.detect.cells.WatershedCellDetection', '{"detectionImageBrightfield":"Optical density sum","requestedPixelSizeMicrons":0.5,"backgroundRadiusMicrons":0.0,"backgroundByReconstruction":true,"medianRadiusMicrons":0.0,"sigmaMicrons":3.0,"minAreaMicrons":5.0,"maxAreaMicrons":1000.0,"threshold":0.4,"maxBackground":2.0,"watershedPostProcess":true,"excludeDAB":false,"cellExpansionMicrons":5.0,"includeNuclei":true,"smoothBoundaries":true,"makeMeasurements":true}')
runObjectClassifier("LB_COMPOSITE");
