# Supplementary material for: Lewy Bodies Are Not Associated With Neuronal or Synaptic Loss in Dementia With Lewy Bodies
Source: Neuropathol Appl Neurobiol. 2026 Jun 10;52(3):e70085. doi: 10.1111/nan.70085 (PMC13253057; doi:10.1111/nan.70085)
Supplement: Supplementary file 26 — Data S2: Supporting Information. [file NAN-52-e70085-s018.txt]

{
  "object_classifier_type": "CompositeClassifier",
  "classifiers": [
    {
      "object_classifier_type": "SimpleClassifier",
      "function": {
        "classifier_fun": "ClassifyByMeasurementFunction",
        "measurement": "Nucleus: Min caliper",
        "pathClassBelow": "Negative",
        "threshold": 9.0
      },
      "pathClasses": [
        "Negative"
      ],
      "filter": "DETECTIONS_ALL",
      "timestamp": 1741005881151
    },
    {
      "object_classifier_type": "CompositeClassifier",
      "classifiers": [
        {
          "object_classifier_type": "OpenCVMLClassifier",
          "featureExtractor": {
            "feature_extractor_type": "DefaultFeatureExtractor",
            "measurements": [
              "Nucleus: Area",
              "Nucleus: Perimeter",
              "Nucleus: Circularity",
              "Nucleus: Max caliper",
              "Nucleus: Min caliper",
              "Nucleus: Eccentricity",
              "Nucleus: Hematoxylin OD mean",
              "Nucleus: Hematoxylin OD sum",
              "Nucleus: Hematoxylin OD std dev",
              "Nucleus: Hematoxylin OD max",
              "Nucleus: Hematoxylin OD min",
              "Nucleus: Hematoxylin OD range",
              "Nucleus: DAB OD mean",
              "Nucleus: DAB OD sum",
              "Nucleus: DAB OD std dev",
              "Nucleus: DAB OD max",
              "Nucleus: DAB OD min",
              "Nucleus: DAB OD range",
              "Cell: Area",
              "Cell: Perimeter",
              "Cell: Circularity",
              "Cell: Max caliper",
              "Cell: Min caliper",
              "Cell: Eccentricity",
              "Cell: Hematoxylin OD mean",
              "Cell: Hematoxylin OD std dev",
              "Cell: Hematoxylin OD max",
              "Cell: Hematoxylin OD min",
              "Cell: DAB OD mean",
              "Cell: DAB OD std dev",
              "Cell: DAB OD max",
              "Cell: DAB OD min",
              "Cytoplasm: Hematoxylin OD mean",
              "Cytoplasm: Hematoxylin OD std dev",
              "Cytoplasm: Hematoxylin OD max",
              "Cytoplasm: Hematoxylin OD min",
              "Cytoplasm: DAB OD mean",
              "Cytoplasm: DAB OD std dev",
              "Cytoplasm: DAB OD max",
              "Cytoplasm: DAB OD min",
              "Nucleus/Cell area ratio"
            ]
          },
          "classifier": {
            "class": "RTrees",
            "statmodel": {
              "opencv_ml_rtrees": {
                "format": 3,
                "is_classifier": 1,
                "var_all": 42,
                "var_count": 41,
                "ord_var_count": 41,
                "cat_var_count": 1,
                "training_params": {
                  "use_surrogates": 0,
                  "max_categories": 10,
                  "regression_accuracy": 0.0,
                  "max_depth": 25,
                  "min_sample_count": 10,
                  "cross_validation_folds": 0,
                  "nactive_vars": 0
                },
                "global_var_idx": 1,
                "var_idx": [
                  0,
                  1,
                  2,
                  3,
                  4,
                  5,
                  6,
                  7,
                  8,
                  9,
                  10,
                  11,
                  12,
                  13,
                  14,
                  15,
                  16,
                  17,
                  18,
                  19,
                  20,
                  21,
                  22,
                  23,
                  24,
                  25,
                  26,
                  27,
                  28,
                  29,
                  30,
                  31,
                  32,
                  33,
                  34,
                  35,
                  36,
                  37,
                  38,
                  39,
                  40
                ],
                "var_type": [
                  0,
                  0,
                  0,
                  0,
                  0,
                  0,
                  0,
                  0,
                  0,
                  0,
                  0,
                  0,
                  0,
                  0,
                  0,
                  0,
                  0,
                  0,
                  0,
                  0,
                  0,
                  0,
                  0,
                  0,
                  0,
                  0,
                  0,
                  0,
                  0,
                  0,
                  0,
                  0,
                  0,
                  0,
                  0,
                  0,
                  0,
                  0,
                  0,
                  0,
                  0,
                  1
                ],
                "cat_ofs": [
                  0,
                  0,
                  0,
                  0,
                  0,
                  0,
                  0,
                  0,
                  0,
                  0,
                  0,
                  0,
                  0,
                  0,
                  0,
                  0,
                  0,
                  0,
                  0,
                  0,
                  0,
                  0,
                  0,
                  0,
                  0,
                  0,
                  0,
                  0,
                  0,
                  0,
                  0,
                  0,
                  0,
                  0,
                  0,
                  0,
                  0,
                  0,
                  0,
                  0,
                  0,
                  0,
                  0,
                  0,
                  0,
                  0,
                  0,
                  0,
                  0,
                  0,
                  0,
                  0,
                  0,
                  0,
                  0,
                  0,
                  0,
                  0,
                  0,
                  0,
                  0,
                  0,
                  0,
                  0,
                  0,
                  0,
                  0,
                  0,
                  0,
                  0,
                  0,
                  0,
                  0,
                  0,
                  0,
                  0,
                  0,
                  0,
                  0,
                  0,
                  0,
                  0
                ],
                "class_labels": [
                  0,
                  1
                ],
                "missing_subst": [
                  0.0,
                  0.0,
                  0.0,
                  0.0,
                  0.0,
                  0.0,
                  0.0,
                  0.0,
                  0.0,
                  0.0,
                  0.0,
                  0.0,
                  0.0,
                  0.0,
                  0.0,
                  0.0,
                  0.0,
                  0.0,
                  0.0,
                  0.0,
                  0.0,
                  0.0,
                  0.0,
                  0.0,
                  0.0,
                  0.0,
                  0.0,
                  0.0,
                  0.0,
                  0.0,
                  0.0,
                  0.0,
                  0.0,
                  0.0,
                  0.0,
                  0.0,
                  0.0,
                  0.0,
                  0.0,
                  0.0,
                  0.0,
                  0.0
                ],
                "oob_error": 0.0,
                "ntrees": 50,
                "trees": [
                  {
                    "nodes": [
                      {
                        "depth": 0,
                        "value": 1.0,
                        "norm_class_idx": 1,
                        "splits": [
                          {
                            "var": 12,
                            "quality": 1.8330174560546875e+03,
                            "le": 1.3339602947235107e+00
                          }
                        ]
                      },
                      {
                        "depth": 1,
                        "value": 1.0,
                        "norm_class_idx": 1,
                        "splits": [
                          {
                            "var": 7,
                            "quality": 1831.0,
                            "le": 9.8774353027343750e+01
                          }
                        ]
                      },
                      {
                        "depth": 2,
                        "value": 1.0,
                        "norm_class_idx": 1
                      },
                      {
                        "depth": 2,
                        "value": 0.0,
                        "norm_class_idx": 0
                      },
                      {
                        "depth": 1,
                        "value": 0.0,
                        "norm_class_idx": 0
                      }
                    ]
                  },
                  {
                    "nodes": [
                      {
                        "depth": 0,
                        "value": 1.0,
                        "norm_class_idx": 1,
                        "splits": [
                          {
                            "var": 29,
                            "quality": 1.8390010986328125e+03,
                            "le": 6.2201851606369019e-01
                          }
                        ]
                      },
                      {
                        "depth": 1,
                        "value": 1.0,
                        "norm_class_idx": 1,
                        "splits": [
                          {
                            "var": 26,
                            "quality": 1.8335000000000000e+03,
                            "le": 1.9024016857147217e+00
                          }
                        ]
                      },
                      {
                        "depth": 2,
                        "value": 1.0,
                        "norm_class_idx": 1
                      },
                      {
                        "depth": 2,
                        "value": 1.0,
                        "norm_class_idx": 1
                      },
                      {
                        "depth": 1,
                        "value": 0.0,
                        "norm_class_idx": 0
                      }
                    ]
                  },
                  {
                    "nodes": [
                      {
                        "depth": 0,
                        "value": 1.0,
                        "norm_class_idx": 1,
                        "splits": [
                          {
                            "var": 6,
                            "quality": 1.8370043945312500e+03,
                            "le": 3.8933333754539490e-01
                          }
                        ]
                      },
                      {
                        "depth": 1,
                        "value": 1.0,
                        "norm_class_idx": 1,
                        "splits": [
                          {
                            "var": 12,
                            "quality": 1.8310010986328125e+03,
                            "le": 1.3652330636978149e+00
                          }
                        ]
                      },
                      {
                        "depth": 2,
                        "value": 1.0,
                        "norm_class_idx": 1,
                        "splits": [
                          {
                            "var": 12,
                            "quality": 1.8306666259765625e+03,
                            "le": 1.1274876594543457e+00
                          }
                        ]
                      },
                      {
                        "depth": 3,
                        "value": 1.0,
                        "norm_class_idx": 1
                      },
                      {
                        "depth": 3,
                        "value": 1.0,
                        "norm_class_idx": 1
                      },
                      {
                        "depth": 2,
                        "value": 0.0,
                        "norm_class_idx": 0
                      },
                      {
                        "depth": 1,
                        "value": 0.0,
                        "norm_class_idx": 0
                      }
                    ]
                  },
                  {
                    "nodes": [
                      {
                        "depth": 0,
                        "value": 1.0,
                        "norm_class_idx": 1,
                        "splits": [
                          {
                            "var": 22,
                            "quality": 1.8206538085937500e+03,
                            "le": 1.8823108673095703e+01
                          }
                        ]
                      },
                      {
                        "depth": 1,
                        "value": 1.0,
                        "norm_class_idx": 1,
                        "splits": [
                          {
                            "var": 30,
                            "quality": 1.8079874267578125e+03,
                            "le": 2.8832268714904785e+00
                          }
                        ]
                      },
                      {
                        "depth": 2,
                        "value": 1.0,
                        "norm_class_idx": 1,
                        "splits": [
                          {
                            "var": 8,
                            "quality": 1748.0,
                            "le": 3.9513927698135376e-01
                          }
                        ]
                      },
                      {
                        "depth": 3,
                        "value": 1.0,
                        "norm_class_idx": 1
                      },
                      {
                        "depth": 3,
                        "value": 0.0,
                        "norm_class_idx": 0
                      },
                      {
                        "depth": 2,
                        "value": 1.0,
                        "norm_class_idx": 1,
                        "splits": [
                          {
                            "var": 32,
                            "quality": 6.4680557250976562e+01,
                            "le": 4.8580273985862732e-02
                          }
                        ]
                      },
                      {
                        "depth": 3,
                        "value": 1.0,
                        "norm_class_idx": 1
                      },
                      {
                        "depth": 3,
                        "value": 1.0,
                        "norm_class_idx": 1,
                        "splits": [
                          {
                            "var": 16,
                            "quality": 61.0,
                            "le": 2.1066451072692871e-01
                          }
                        ]
                      },
                      {
                        "depth": 4,
                        "value": 1.0,
                        "norm_class_idx": 1
                      },
                      {
                        "depth": 4,
                        "value": 1.0,
                        "norm_class_idx": 1
                      },
                      {
                        "depth": 1,
                        "value": 1.0,
                        "norm_class_idx": 1,
                        "splits": [
                          {
                            "var": 25,
                            "quality": 20.0,
                            "le": 2.6611104607582092e-01
                          }
                        ]
                      },
                      {
                        "depth": 2,
                        "value": 1.0,
                        "norm_class_idx": 1
                      },
                      {
                        "depth": 2,
                        "value": 0.0,
                        "norm_class_idx": 0
                      }
                    ]
                  },
                  {
                    "nodes": [
                      {
                        "depth": 0,
                        "value": 1.0,
                        "norm_class_idx": 1,
                        "splits": [
                          {
                            "var": 22,
                            "quality": 1.8242087402343750e+03,
                            "le": 1.6481159210205078e+01
                          }
                        ]
                      },
                      {
                        "depth": 1,
                        "value": 1.0,
                        "norm_class_idx": 1,
                        "splits": [
                          {
                            "var": 8,
                            "quality": 1.7334000244140625e+03,
                            "le": 3.9899414777755737e-01
                          }
                        ]
                      },
                      {
                        "depth": 2,
                        "value": 1.0,
                        "norm_class_idx": 1
                      },
                      {
                        "depth": 2,
                        "value": 1.0,
                        "norm_class_idx": 1
                      },
                      {
                        "depth": 1,
                        "value": 1.0,
                        "norm_class_idx": 1,
                        "splits": [
                          {
                            "var": 6,
                            "quality": 1.0402020263671875e+02,
                            "le": 3.4271544218063354e-01
                          }
                        ]
                      },
                      {
                        "depth": 2,
                        "value": 1.0,
                        "norm_class_idx": 1,
                        "splits": [
                          {
                            "var": 0,
                            "quality": 99.0,
                            "le": 7.1750000000000000e+01
                          }
                        ]
                      },
                      {
                        "depth": 3,
                        "value": 0.0,
                        "norm_class_idx": 0
                      },
                      {
                        "depth": 3,
                        "value": 1.0,
                        "norm_class_idx": 1
                      },
                      {
                        "depth": 2,
                        "value": 0.0,
                        "norm_class_idx": 0
                      }
                    ]
                  },
                  {
                    "nodes": [
                      {
                        "depth": 0,
                        "value": 1.0,
                        "norm_class_idx": 1,
                        "splits": [
                          {
                            "var": 24,
                            "quality": 1.8334097900390625e+03,
                            "le": 1.9377419352531433e-01
                          }
                        ]
                      },
                      {
                        "depth": 1,
                        "value": 1.0,
                        "norm_class_idx": 1,
                        "splits": [
                          {
                            "var": 28,
                            "quality": 1836.0,
                            "le": 6.9059586524963379e-01
                          }
                        ]
                      },
                      {
                        "depth": 2,
                        "value": 1.0,
                        "norm_class_idx": 1
                      },
                      {
                        "depth": 2,
                        "value": 0.0,
                        "norm_class_idx": 0
                      },
                      {
                        "depth": 1,
                        "value": 0.0,
                        "norm_class_idx": 0
                      }
                    ]
                  },
                  {
                    "nodes": [
                      {
                        "depth": 0,
                        "value": 1.0,
                        "norm_class_idx": 1,
                        "splits": [
                          {
                            "var": 16,
                            "quality": 1.8211087646484375e+03,
                            "le": 3.9305114746093750e-01
                          }
                        ]
                      },
                      {
                        "depth": 1,
                        "value": 1.0,
                        "norm_class_idx": 1,
                        "splits": [
                          {
                            "var": 15,
                            "quality": 1.8208348388671875e+03,
                            "le": 2.4315474033355713e+00
                          }
                        ]
                      },
                      {
                        "depth": 2,
                        "value": 1.0,
                        "norm_class_idx": 1
                      },
                      {
                        "depth": 2,
                        "value": 1.0,
                        "norm_class_idx": 1,
                        "splits": [
                          {
                            "var": 2,
                            "quality": 9.7818771362304688e+01,
                            "le": 9.3082940578460693e-01
                          }
                        ]
                      },
                      {
                        "depth": 3,
                        "value": 1.0,
                        "norm_class_idx": 1,
                        "splits": [
                          {
                            "var": 11,
                            "quality": 9.7580810546875000e+01,
                            "le": 2.7102847099304199e+00
                          }
                        ]
                      },
                      {
                        "depth": 4,
                        "value": 1.0,
                        "norm_class_idx": 1,
                        "splits": [
                          {
                            "var": 10,
                            "quality": 99.0,
                            "le": -4.2315849661827087e-01
                          }
                        ]
                      },
                      {
                        "depth": 5,
                        "value": 1.0,
                        "norm_class_idx": 1
                      },
                      {
                        "depth": 5,
                        "value": 0.0,
                        "norm_class_idx": 0
                      },
                      {
                        "depth": 4,
                        "value": 0.0,
                        "norm_class_idx": 0
                      },
                      {
                        "depth": 3,
                        "value": 0.0,
                        "norm_class_idx": 0
                      },
                      {
                        "depth": 1,
                        "value": 0.0,
                        "norm_class_idx": 0
                      }
                    ]
                  },
                  {
                    "nodes": [
                      {
                        "depth": 0,
                        "value": 1.0,
                        "norm_class_idx": 1,
                        "splits": [
                          {
                            "var": 38,
                            "quality": 1.8195989990234375e+03,
                            "le": 9.9051737785339355e-01
                          }
                        ]
                      },
                      {
                        "depth": 1,
                        "value": 1.0,
                        "norm_class_idx": 1,
                        "splits": [
                          {
                            "var": 7,
                            "quality": 1.8056766357421875e+03,
                            "le": 9.9486640930175781e+01
                          }
                        ]
                      },
                      {
                        "depth": 2,
                        "value": 1.0,
                        "norm_class_idx": 1,
                        "splits": [
                          {
                            "var": 28,
                            "quality": 1.8062500000000000e+03,
                            "le": 5.2905768156051636e-01
                          }
                        ]
                      },
                      {
                        "depth": 3,
                        "value": 1.0,
                        "norm_class_idx": 1
                      },
                      {
                        "depth": 3,
                        "value": 1.0,
                        "norm_class_idx": 1
                      },
                      {
                        "depth": 2,
                        "value": 0.0,
                        "norm_class_idx": 0
                      },
                      {
                        "depth": 1,
                        "value": 1.0,
                        "norm_class_idx": 1,
                        "splits": [
                          {
                            "var": 26,
                            "quality": 2.4363636016845703e+01,
                            "le": 1.6895418167114258e+00
                          }
                        ]
                      },
                      {
                        "depth": 2,
                        "value": 1.0,
                        "norm_class_idx": 1,
                        "splits": [
                          {
                            "var": 4,
                            "quality": 2.0666666030883789e+01,
                            "le": 9.2340078353881836e+00
                          }
                        ]
                      },
                      {
                        "depth": 3,
                        "value": 1.0,
                        "norm_class_idx": 1
                      },
                      {
                        "depth": 3,
                        "value": 0.0,
                        "norm_class_idx": 0
                      },
                      {
                        "depth": 2,
                        "value": 0.0,
                        "norm_class_idx": 0
                      }
                    ]
                  },
                  {
                    "nodes": [
                      {
                        "depth": 0,
                        "value": 1.0,
                        "norm_class_idx": 1,
                        "splits": [
                          {
                            "var": 9,
                            "quality": 1.8236710205078125e+03,
                            "le": 1.1676192283630371e+00
                          }
                        ]
                      },
                      {
                        "depth": 1,
                        "value": 1.0,
                        "norm_class_idx": 1,
                        "splits": [
                          {
                            "var": 28,
                            "quality": 1814.0,
                            "le": 7.5736761093139648e-01
                          }
                        ]
                      },
                      {
                        "depth": 2,
                        "value": 1.0,
                        "norm_class_idx": 1
                      },
                      {
                        "depth": 2,
                        "value": 0.0,
                        "norm_class_idx": 0
                      },
                      {
                        "depth": 1,
                        "value": 0.0,
                        "norm_class_idx": 0,
                        "splits": [
                          {
                            "var": 6,
                            "quality": 2.3571428298950195e+01,
                            "le": 2.9474517703056335e-01
                          }
                        ]
                      },
                      {
                        "depth": 2,
                        "value": 1.0,
                        "norm_class_idx": 1,
                        "splits": [
                          {
                            "var": 10,
                            "quality": 1.2666666984558105e+01,
                            "le": -5.2513146400451660e-01
                          }
                        ]
                      },
                      {
                        "depth": 3,
                        "value": 1.0,
                        "norm_class_idx": 1
                      },
                      {
                        "depth": 3,
                        "value": 0.0,
                        "norm_class_idx": 0
                      },
                      {
                        "depth": 2,
                        "value": 0.0,
                        "norm_class_idx": 0
                      }
                    ]
                  },
                  {
                    "nodes": [
                      {
                        "depth": 0,
                        "value": 1.0,
                        "norm_class_idx": 1,
                        "splits": [
                          {
                            "var": 18,
                            "quality": 1.8196763916015625e+03,
                            "le": 3.1775000000000000e+02
                          }
                        ]
                      },
                      {
                        "depth": 1,
                        "value": 1.0,
                        "norm_class_idx": 1,
                        "splits": [
                          {
                            "var": 8,
                            "quality": 1.7973333740234375e+03,
                            "le": 3.5173851251602173e-01
                          }
                        ]
                      },
                      {
                        "depth": 2,
                        "value": 1.0,
                        "norm_class_idx": 1
                      },
                      {
                        "depth": 2,
                        "value": 1.0,
                        "norm_class_idx": 1,
                        "splits": [
                          {
                            "var": 37,
                            "quality": 1.0384614944458008e+01,
                            "le": 1.4968261122703552e-01
                          }
                        ]
                      },
                      {
                        "depth": 3,
                        "value": 1.0,
                        "norm_class_idx": 1,
                        "splits": [
                          {
                            "var": 39,
                            "quality": 13.0,
                            "le": 1.1109169572591782e-01
                          }
                        ]
                      },
                      {
                        "depth": 4,
                        "value": 0.0,
                        "norm_class_idx": 0
                      },
                      {
                        "depth": 4,
                        "value": 1.0,
                        "norm_class_idx": 1
                      },
                      {
                        "depth": 3,
                        "value": 0.0,
                        "norm_class_idx": 0
                      },
                      {
                        "depth": 1,
                        "value": 1.0,
                        "norm_class_idx": 1,
                        "splits": [
                          {
                            "var": 25,
                            "quality": 37.0,
                            "le": 2.6453295350074768e-01
                          }
                        ]
                      },
                      {
                        "depth": 2,
                        "value": 1.0,
                        "norm_class_idx": 1
                      },
                      {
                        "depth": 2,
                        "value": 0.0,
                        "norm_class_idx": 0
                      }
                    ]
                  },
                  {
                    "nodes": [
                      {
                        "depth": 0,
                        "value": 1.0,
                        "norm_class_idx": 1,
                        "splits": [
                          {
                            "var": 7,
                            "quality": 1.8390010986328125e+03,
                            "le": 9.8515625000000000e+01
                          }
                        ]
                      },
                      {
                        "depth": 1,
                        "value": 1.0,
                        "norm_class_idx": 1,
                        "splits": [
                          {
                            "var": 28,
                            "quality": 1.8321817626953125e+03,
                            "le": 5.4877912998199463e-01
                          }
                        ]
                      },
                      {
                        "depth": 2,
                        "value": 1.0,
                        "norm_class_idx": 1
                      },
                      {
                        "depth": 2,
                        "value": 1.0,
                        "norm_class_idx": 1,
                        "splits": [
                          {
                            "var": 31,
                            "quality": 11.0,
                            "le": 1.2052340805530548e-01
                          }
                        ]
                      },
                      {
                        "depth": 3,
                        "value": 0.0,
                        "norm_class_idx": 0
                      },
                      {
                        "depth": 3,
                        "value": 1.0,
                        "norm_class_idx": 1
                      },
                      {
                        "depth": 1,
                        "value": 0.0,
                        "norm_class_idx": 0
                      }
                    ]
                  },
                  {
                    "nodes": [
                      {
                        "depth": 0,
                        "value": 1.0,
                        "norm_class_idx": 1,
                        "splits": [
                          {
                            "var": 33,
                            "quality": 1.8261403808593750e+03,
                            "le": 6.8025454878807068e-02
                          }
                        ]
                      },
                      {
                        "depth": 1,
                        "value": 1.0,
                        "norm_class_idx": 1,
                        "splits": [
                          {
                            "var": 24,
                            "quality": 1.8160010986328125e+03,
                            "le": 1.9377419352531433e-01
                          }
                        ]
                      },
                      {
                        "depth": 2,
                        "value": 1.0,
                        "norm_class_idx": 1,
                        "splits": [
                          {
                            "var": 7,
                            "quality": 1816.0,
                            "le": 9.8515625000000000e+01
                          }
                        ]
                      },
                      {
                        "depth": 3,
                        "value": 1.0,
                        "norm_class_idx": 1
                      },
                      {
                        "depth": 3,
                        "value": 0.0,
                        "norm_class_idx": 0
                      },
                      {
                        "depth": 2,
                        "value": 0.0,
                        "norm_class_idx": 0
                      },
                      {
                        "depth": 1,
                        "value": 1.0,
                        "norm_class_idx": 1,
                        "splits": [
                          {
                            "var": 12,
                            "quality": 23.0,
                            "le": 1.3715142011642456e+00
                          }
                        ]
                      },
                      {
                        "depth": 2,
                        "value": 1.0,
                        "norm_class_idx": 1
                      },
                      {
                        "depth": 2,
                        "value": 0.0,
                        "norm_class_idx": 0
                      }
                    ]
                  },
                  {
                    "nodes": [
                      {
                        "depth": 0,
                        "value": 1.0,
                        "norm_class_idx": 1,
                        "splits": [
                          {
                            "var": 12,
                            "quality": 1.8319000244140625e+03,
                            "le": 9.0573656558990479e-01
                          }
                        ]
                      },
                      {
                        "depth": 1,
                        "value": 1.0,
                        "norm_class_idx": 1
                      },
                      {
                        "depth": 1,
                        "value": 0.0,
                        "norm_class_idx": 0,
                        "splits": [
                          {
                            "var": 2,
                            "quality": 1.8142856597900391e+01,
                            "le": 7.6570820808410645e-01
                          }
                        ]
                      },
                      {
                        "depth": 2,
                        "value": 1.0,
                        "norm_class_idx": 1
                      },
                      {
                        "depth": 2,
                        "value": 0.0,
                        "norm_class_idx": 0,
                        "splits": [
                          {
                            "var": 28,
                            "quality": 1.2399999618530273e+01,
                            "le": 5.2281790971755981e-01
                          }
                        ]
                      },
                      {
                        "depth": 3,
                        "value": 0.0,
                        "norm_class_idx": 0
                      },
                      {
                        "depth": 3,
                        "value": 0.0,
                        "norm_class_idx": 0
                      }
                    ]
                  },
                  {
                    "nodes": [
                      {
                        "depth": 0,
                        "value": 1.0,
                        "norm_class_idx": 1,
                        "splits": [
                          {
                            "var": 12,
                            "quality": 1.8330174560546875e+03,
                            "le": 1.3339602947235107e+00
                          }
                        ]
                      },
                      {
                        "depth": 1,
                        "value": 1.0,
                        "norm_class_idx": 1,
                        "splits": [
                          {
                            "var": 6,
                            "quality": 1836.0,
                            "le": 3.9509618282318115e-01
                          }
                        ]
                      },
                      {
                        "depth": 2,
                        "value": 1.0,
                        "norm_class_idx": 1
                      },
                      {
                        "depth": 2,
                        "value": 0.0,
                        "norm_class_idx": 0
                      },
                      {
                        "depth": 1,
                        "value": 0.0,
                        "norm_class_idx": 0
                      }
                    ]
                  },
                  {
                    "nodes": [
                      {
                        "depth": 0,
                        "value": 1.0,
                        "norm_class_idx": 1,
                        "splits": [
                          {
                            "var": 29,
                            "quality": 1.8282175292968750e+03,
                            "le": 5.6858205795288086e-01
                          }
                        ]
                      },
                      {
                        "depth": 1,
                        "value": 1.0,
                        "norm_class_idx": 1,
                        "splits": [
                          {
                            "var": 25,
                            "quality": 1.8202510986328125e+03,
                            "le": 2.5250551104545593e-01
                          }
                        ]
                      },
                      {
                        "depth": 2,
                        "value": 1.0,
                        "norm_class_idx": 1,
                        "splits": [
                          {
                            "var": 12,
                            "quality": 1818.0,
                            "le": 1.0808596611022949e+00
                          }
                        ]
                      },
                      {
                        "depth": 3,
                        "value": 1.0,
                        "norm_class_idx": 1
                      },
                      {
                        "depth": 3,
                        "value": 0.0,
                        "norm_class_idx": 0
                      },
                      {
                        "depth": 2,
                        "value": 1.0,
                        "norm_class_idx": 1
                      },
                      {
                        "depth": 1,
                        "value": 0.0,
                        "norm_class_idx": 0,
                        "splits": [
                          {
                            "var": 24,
                            "quality": 15.0,
                            "le": 6.9858297705650330e-02
                          }
                        ]
                      },
                      {
                        "depth": 2,
                        "value": 1.0,
                        "norm_class_idx": 1
                      },
                      {
                        "depth": 2,
                        "value": 0.0,
                        "norm_class_idx": 0
                      }
                    ]
                  },
                  {
                    "nodes": [
                      {
                        "depth": 0,
                        "value": 1.0,
                        "norm_class_idx": 1,
                        "splits": [
                          {
                            "var": 13,
                            "quality": 1.8279266357421875e+03,
                            "le": 4.0417565917968750e+02
                          }
                        ]
                      },
                      {
                        "depth": 1,
                        "value": 1.0,
                        "norm_class_idx": 1,
                        "splits": [
                          {
                            "var": 7,
                            "quality": 1830.0,
                            "le": 9.8774353027343750e+01
                          }
                        ]
                      },
                      {
                        "depth": 2,
                        "value": 1.0,
                        "norm_class_idx": 1
                      },
                      {
                        "depth": 2,
                        "value": 0.0,
                        "norm_class_idx": 0
                      },
                      {
                        "depth": 1,
                        "value": 0.0,
                        "norm_class_idx": 0,
                        "splits": [
                          {
                            "var": 2,
                            "quality": 9.3999996185302734e+00,
                            "le": 7.7305209636688232e-01
                          }
                        ]
                      },
                      {
                        "depth": 2,
                        "value": 1.0,
                        "norm_class_idx": 1
                      },
                      {
                        "depth": 2,
                        "value": 0.0,
                        "norm_class_idx": 0
                      }
                    ]
                  },
                  {
                    "nodes": [
                      {
                        "depth": 0,
                        "value": 1.0,
                        "norm_class_idx": 1,
                        "splits": [
                          {
                            "var": 16,
                            "quality": 1.8313032226562500e+03,
                            "le": 3.5843548178672791e-01
                          }
                        ]
                      },
                      {
                        "depth": 1,
                        "value": 1.0,
                        "norm_class_idx": 1,
                        "splits": [
                          {
                            "var": 15,
                            "quality": 1.8265161132812500e+03,
                            "le": 2.8832268714904785e+00
                          }
                        ]
                      },
                      {
                        "depth": 2,
                        "value": 1.0,
                        "norm_class_idx": 1
                      },
                      {
                        "depth": 2,
                        "value": 1.0,
                        "norm_class_idx": 1,
                        "splits": [
                          {
                            "var": 27,
                            "quality": 5.8133335113525391e+01,
                            "le": -5.0647425651550293e-01
                          }
                        ]
                      },
                      {
                        "depth": 3,
                        "value": 1.0,
                        "norm_class_idx": 1,
                        "splits": [
                          {
                            "var": 25,
                            "quality": 5.8033897399902344e+01,
                            "le": 4.0540558099746704e-01
                          }
                        ]
                      },
                      {
                        "depth": 4,
                        "value": 1.0,
                        "norm_class_idx": 1,
                        "splits": [
                          {
                            "var": 13,
                            "quality": 58.0,
                            "le": 5.0056396484375000e+02
                          }
                        ]
                      },
                      {
                        "depth": 5,
                        "value": 1.0,
                        "norm_class_idx": 1
                      },
                      {
                        "depth": 5,
                        "value": 0.0,
                        "norm_class_idx": 0
                      },
                      {
                        "depth": 4,
                        "value": 0.0,
                        "norm_class_idx": 0
                      },
                      {
                        "depth": 3,
                        "value": 0.0,
                        "norm_class_idx": 0
                      },
                      {
                        "depth": 1,
                        "value": 0.0,
                        "norm_class_idx": 0
                      }
                    ]
                  },
                  {
                    "nodes": [
                      {
                        "depth": 0,
                        "value": 1.0,
                        "norm_class_idx": 1,
                        "splits": [
                          {
                            "var": 13,
                            "quality": 1.8275098876953125e+03,
                            "le": 3.4748132324218750e+02
                          }
                        ]
                      },
                      {
                        "depth": 1,
                        "value": 1.0,
                        "norm_class_idx": 1,
                        "splits": [
                          {
                            "var": 2,
                            "quality": 1822.0,
                            "le": 9.8044931888580322e-01
                          }
                        ]
                      },
                      {
                        "depth": 2,
                        "value": 1.0,
                        "norm_class_idx": 1
                      },
                      {
                        "depth": 2,
                        "value": 0.0,
                        "norm_class_idx": 0
                      },
                      {
                        "depth": 1,
                        "value": 0.0,
                        "norm_class_idx": 0,
                        "splits": [
                          {
                            "var": 2,
                            "quality": 16.0,
                            "le": 7.8697037696838379e-01
                          }
                        ]
                      },
                      {
                        "depth": 2,
                        "value": 1.0,
                        "norm_class_idx": 1
                      },
                      {
                        "depth": 2,
                        "value": 0.0,
                        "norm_class_idx": 0
                      }
                    ]
                  },
                  {
                    "nodes": [
                      {
                        "depth": 0,
                        "value": 1.0,
                        "norm_class_idx": 1,
                        "splits": [
                          {
                            "var": 25,
                            "quality": 1.8302098388671875e+03,
                            "le": 2.5972861051559448e-01
                          }
                        ]
                      },
                      {
                        "depth": 1,
                        "value": 1.0,
                        "norm_class_idx": 1,
                        "splits": [
                          {
                            "var": 2,
                            "quality": 1.8266010742187500e+03,
                            "le": 9.7733038663864136e-01
                          }
                        ]
                      },
                      {
                        "depth": 2,
                        "value": 1.0,
                        "norm_class_idx": 1,
                        "splits": [
                          {
                            "var": 25,
                            "quality": 1.8240999755859375e+03,
                            "le": 1.6651229560375214e-01
                          }
                        ]
                      },
                      {
                        "depth": 3,
                        "value": 1.0,
                        "norm_class_idx": 1
                      },
                      {
                        "depth": 3,
                        "value": 1.0,
                        "norm_class_idx": 1,
                        "splits": [
                          {
                            "var": 25,
                            "quality": 20.0,
                            "le": 1.6961336135864258e-01
                          }
                        ]
                      },
                      {
                        "depth": 4,
                        "value": 0.0,
                        "norm_class_idx": 0
                      },
                      {
                        "depth": 4,
                        "value": 1.0,
                        "norm_class_idx": 1
                      },
                      {
                        "depth": 2,
                        "value": 1.0,
                        "norm_class_idx": 1
                      },
                      {
                        "depth": 1,
                        "value": 0.0,
                        "norm_class_idx": 0
                      }
                    ]
                  },
                  {
                    "nodes": [
                      {
                        "depth": 0,
                        "value": 1.0,
                        "norm_class_idx": 1,
                        "splits": [
                          {
                            "var": 14,
                            "quality": 1.8214825439453125e+03,
                            "le": 5.1073372364044189e-01
                          }
                        ]
                      },
                      {
                        "depth": 1,
                        "value": 1.0,
                        "norm_class_idx": 1,
                        "splits": [
                          {
                            "var": 7,
                            "quality": 1787.0,
                            "le": 2.7146057128906250e+02
                          }
                        ]
                      },
                      {
                        "depth": 2,
                        "value": 1.0,
                        "norm_class_idx": 1
                      },
                      {
                        "depth": 2,
                        "value": 0.0,
                        "norm_class_idx": 0
                      },
                      {
                        "depth": 1,
                        "value": 1.0,
                        "norm_class_idx": 1,
                        "splits": [
                          {
                            "var": 22,
                            "quality": 4.8714286804199219e+01,
                            "le": 1.6379394531250000e+01
                          }
                        ]
                      },
                      {
                        "depth": 2,
                        "value": 1.0,
                        "norm_class_idx": 1,
                        "splits": [
                          {
                            "var": 5,
                            "quality": 42.0,
                            "le": 3.2082521915435791e-01
                          }
                        ]
                      },
                      {
                        "depth": 3,
                        "value": 0.0,
                        "norm_class_idx": 0
                      },
                      {
                        "depth": 3,
                        "value": 1.0,
                        "norm_class_idx": 1
                      },
                      {
                        "depth": 2,
                        "value": 0.0,
                        "norm_class_idx": 0,
                        "splits": [
                          {
                            "var": 2,
                            "quality": 12.0,
                            "le": 6.5158563852310181e-01
                          }
                        ]
                      },
                      {
                        "depth": 3,
                        "value": 1.0,
                        "norm_class_idx": 1
                      },
                      {
                        "depth": 3,
                        "value": 0.0,
                        "norm_class_idx": 0
                      }
                    ]
                  },
                  {
                    "nodes": [
                      {
                        "depth": 0,
                        "value": 1.0,
                        "norm_class_idx": 1,
                        "splits": [
                          {
                            "var": 16,
                            "quality": 1.8310272216796875e+03,
                            "le": 3.9738816022872925e-01
                          }
                        ]
                      },
                      {
                        "depth": 1,
                        "value": 1.0,
                        "norm_class_idx": 1,
                        "splits": [
                          {
                            "var": 37,
                            "quality": 1.8260174560546875e+03,
                            "le": 1.7862471938133240e-01
                          }
                        ]
                      },
                      {
                        "depth": 2,
                        "value": 1.0,
                        "norm_class_idx": 1,
                        "splits": [
                          {
                            "var": 30,
                            "quality": 1.8252832031250000e+03,
                            "le": 2.4184699058532715e+00
                          }
                        ]
                      },
                      {
                        "depth": 3,
                        "value": 1.0,
                        "norm_class_idx": 1
                      },
                      {
                        "depth": 3,
                        "value": 1.0,
                        "norm_class_idx": 1,
                        "splits": [
                          {
                            "var": 26,
                            "quality": 1.0951834869384766e+02,
                            "le": 1.5005631446838379e+00
                          }
                        ]
                      },
                      {
                        "depth": 4,
                        "value": 1.0,
                        "norm_class_idx": 1,
                        "splits": [
                          {
                            "var": 16,
                            "quality": 1.0766666412353516e+02,
                            "le": 2.8314065933227539e-01
                          }
                        ]
                      },
                      {
                        "depth": 5,
                        "value": 1.0,
                        "norm_class_idx": 1
                      },
                      {
                        "depth": 5,
                        "value": 1.0,
                        "norm_class_idx": 1
                      },
                      {
                        "depth": 4,
                        "value": 0.0,
                        "norm_class_idx": 0
                      },
                      {
                        "depth": 2,
                        "value": 0.0,
                        "norm_class_idx": 0
                      },
                      {
                        "depth": 1,
                        "value": 0.0,
                        "norm_class_idx": 0
                      }
                    ]
                  },
                  {
                    "nodes": [
                      {
                        "depth": 0,
                        "value": 1.0,
                        "norm_class_idx": 1,
                        "splits": [
                          {
                            "var": 6,
                            "quality": 1.8351710205078125e+03,
                            "le": 3.3217853307723999e-01
                          }
                        ]
                      },
                      {
                        "depth": 1,
                        "value": 1.0,
                        "norm_class_idx": 1,
                        "splits": [
                          {
                            "var": 12,
                            "quality": 1.8270010986328125e+03,
                            "le": 1.3339602947235107e+00
                          }
                        ]
                      },
                      {
                        "depth": 2,
                        "value": 1.0,
                        "norm_class_idx": 1,
                        "splits": [
                          {
                            "var": 12,
                            "quality": 1.8263333740234375e+03,
                            "le": 1.1080155372619629e+00
                          }
                        ]
                      },
                      {
                        "depth": 3,
                        "value": 1.0,
                        "norm_class_idx": 1
                      },
                      {
                        "depth": 3,
                        "value": 1.0,
                        "norm_class_idx": 1
                      },
                      {
                        "depth": 2,
                        "value": 0.0,
                        "norm_class_idx": 0
                      },
                      {
                        "depth": 1,
                        "value": 0.0,
                        "norm_class_idx": 0,
                        "splits": [
                          {
                            "var": 22,
                            "quality": 12.0,
                            "le": 1.3908948898315430e+01
                          }
                        ]
                      },
                      {
                        "depth": 2,
                        "value": 1.0,
                        "norm_class_idx": 1
                      },
                      {
                        "depth": 2,
                        "value": 0.0,
                        "norm_class_idx": 0
                      }
                    ]
                  },
                  {
                    "nodes": [
                      {
                        "depth": 0,
                        "value": 1.0,
                        "norm_class_idx": 1,
                        "splits": [
                          {
                            "var": 8,
                            "quality": 1.8237808837890625e+03,
                            "le": 3.9899414777755737e-01
                          }
                        ]
                      },
                      {
                        "depth": 1,
                        "value": 1.0,
                        "norm_class_idx": 1,
                        "splits": [
                          {
                            "var": 16,
                            "quality": 1.8260043945312500e+03,
                            "le": 3.9305114746093750e-01
                          }
                        ]
                      },
                      {
                        "depth": 2,
                        "value": 1.0,
                        "norm_class_idx": 1,
                        "splits": [
                          {
                            "var": 13,
                            "quality": 1.8216666259765625e+03,
                            "le": 2.8613156127929688e+02
                          }
                        ]
                      },
                      {
                        "depth": 3,
                        "value": 1.0,
                        "norm_class_idx": 1
                      },
                      {
                        "depth": 3,
                        "value": 1.0,
                        "norm_class_idx": 1,
                        "splits": [
                          {
                            "var": 4,
                            "quality": 1.0666666984558105e+01,
                            "le": 9.0825424194335938e+00
                          }
                        ]
                      },
                      {
                        "depth": 4,
                        "value": 0.0,
                        "norm_class_idx": 0
                      },
                      {
                        "depth": 4,
                        "value": 1.0,
                        "norm_class_idx": 1
                      },
                      {
                        "depth": 2,
                        "value": 0.0,
                        "norm_class_idx": 0
                      },
                      {
                        "depth": 1,
                        "value": 0.0,
                        "norm_class_idx": 0,
                        "splits": [
                          {
                            "var": 6,
                            "quality": 11.0,
                            "le": 2.7405482530593872e-01
                          }
                        ]
                      },
                      {
                        "depth": 2,
                        "value": 1.0,
                        "norm_class_idx": 1
                      },
                      {
                        "depth": 2,
                        "value": 0.0,
                        "norm_class_idx": 0
                      }
                    ]
                  },
                  {
                    "nodes": [
                      {
                        "depth": 0,
                        "value": 1.0,
                        "norm_class_idx": 1,
                        "splits": [
                          {
                            "var": 11,
                            "quality": 1.8146962890625000e+03,
                            "le": 1.5538390874862671e+00
                          }
                        ]
                      },
                      {
                        "depth": 1,
                        "value": 1.0,
                        "norm_class_idx": 1,
                        "splits": [
                          {
                            "var": 9,
                            "quality": 1.7880010986328125e+03,
                            "le": 1.3191597461700439e+00
                          }
                        ]
                      },
                      {
                        "depth": 2,
                        "value": 1.0,
                        "norm_class_idx": 1,
                        "splits": [
                          {
                            "var": 13,
                            "quality": 1787.0,
                            "le": 5.4710015869140625e+02
                          }
                        ]
                      },
                      {
                        "depth": 3,
                        "value": 1.0,
                        "norm_class_idx": 1
                      },
                      {
                        "depth": 3,
                        "value": 0.0,
                        "norm_class_idx": 0
                      },
                      {
                        "depth": 2,
                        "value": 0.0,
                        "norm_class_idx": 0
                      },
                      {
                        "depth": 1,
                        "value": 1.0,
                        "norm_class_idx": 1,
                        "splits": [
                          {
                            "var": 12,
                            "quality": 4.5364372253417969e+01,
                            "le": 1.1080155372619629e+00
                          }
                        ]
                      },
                      {
                        "depth": 2,
                        "value": 1.0,
                        "norm_class_idx": 1,
                        "splits": [
                          {
                            "var": 24,
                            "quality": 38.0,
                            "le": 1.5982404351234436e-01
                          }
                        ]
                      },
                      {
                        "depth": 3,
                        "value": 1.0,
                        "norm_class_idx": 1
                      },
                      {
                        "depth": 3,
                        "value": 0.0,
                        "norm_class_idx": 0
                      },
                      {
                        "depth": 2,
                        "value": 0.0,
                        "norm_class_idx": 0,
                        "splits": [
                          {
                            "var": 40,
                            "quality": 13.0,
                            "le": 3.4980052709579468e-01
                          }
                        ]
                      },
                      {
                        "depth": 3,
                        "value": 0.0,
                        "norm_class_idx": 0
                      },
                      {
                        "depth": 3,
                        "value": 1.0,
                        "norm_class_idx": 1
                      }
                    ]
                  },
                  {
                    "nodes": [
                      {
                        "depth": 0,
                        "value": 1.0,
                        "norm_class_idx": 1,
                        "splits": [
                          {
                            "var": 8,
                            "quality": 1.8308098144531250e+03,
                            "le": 4.2162626981735229e-01
                          }
                        ]
                      },
                      {
                        "depth": 1,
                        "value": 1.0,
                        "norm_class_idx": 1,
                        "splits": [
                          {
                            "var": 12,
                            "quality": 1831.0,
                            "le": 1.3339602947235107e+00
                          }
                        ]
                      },
                      {
                        "depth": 2,
                        "value": 1.0,
                        "norm_class_idx": 1
                      },
                      {
                        "depth": 2,
                        "value": 0.0,
                        "norm_class_idx": 0
                      },
                      {
                        "depth": 1,
                        "value": 0.0,
                        "norm_class_idx": 0
                      }
                    ]
                  },
                  {
                    "nodes": [
                      {
                        "depth": 0,
                        "value": 1.0,
                        "norm_class_idx": 1,
                        "splits": [
                          {
                            "var": 16,
                            "quality": 1.8370043945312500e+03,
                            "le": 5.2105385065078735e-01
                          }
                        ]
                      },
                      {
                        "depth": 1,
                        "value": 1.0,
                        "norm_class_idx": 1,
                        "splits": [
                          {
                            "var": 25,
                            "quality": 1.8380010986328125e+03,
                            "le": 4.9870610237121582e-01
                          }
                        ]
                      },
                      {
                        "depth": 2,
                        "value": 1.0,
                        "norm_class_idx": 1,
                        "splits": [
                          {
                            "var": 23,
                            "quality": 1.8370363769531250e+03,
                            "le": 3.2699960470199585e-01
                          }
                        ]
                      },
                      {
                        "depth": 3,
                        "value": 1.0,
                        "norm_class_idx": 1,
                        "splits": [
                          {
                            "var": 28,
                            "quality": 55.0,
                            "le": 4.7937560081481934e-01
                          }
                        ]
                      },
                      {
                        "depth": 4,
                        "value": 1.0,
                        "norm_class_idx": 1
                      },
                      {
                        "depth": 4,
                        "value": 0.0,
                        "norm_class_idx": 0
                      },
                      {
                        "depth": 3,
                        "value": 1.0,
                        "norm_class_idx": 1
                      },
                      {
                        "depth": 2,
                        "value": 0.0,
                        "norm_class_idx": 0
                      },
                      {
                        "depth": 1,
                        "value": 0.0,
                        "norm_class_idx": 0
                      }
                    ]
                  },
                  {
                    "nodes": [
                      {
                        "depth": 0,
                        "value": 1.0,
                        "norm_class_idx": 1,
                        "splits": [
                          {
                            "var": 28,
                            "quality": 1.8259282226562500e+03,
                            "le": 6.6705191135406494e-01
                          }
                        ]
                      },
                      {
                        "depth": 1,
                        "value": 1.0,
                        "norm_class_idx": 1,
                        "splits": [
                          {
                            "var": 24,
                            "quality": 1.8260098876953125e+03,
                            "le": 1.9377419352531433e-01
                          }
                        ]
                      },
                      {
                        "depth": 2,
                        "value": 1.0,
                        "norm_class_idx": 1,
                        "splits": [
                          {
                            "var": 12,
                            "quality": 1.8270010986328125e+03,
                            "le": 1.2536550760269165e+00
                          }
                        ]
                      },
                      {
                        "depth": 3,
                        "value": 1.0,
                        "norm_class_idx": 1,
                        "splits": [
                          {
                            "var": 2,
                            "quality": 1.8256666259765625e+03,
                            "le": 9.8044931888580322e-01
                          }
                        ]
                      },
                      {
                        "depth": 4,
                        "value": 1.0,
                        "norm_class_idx": 1
                      },
                      {
                        "depth": 4,
                        "value": 1.0,
                        "norm_class_idx": 1
                      },
                      {
                        "depth": 3,
                        "value": 0.0,
                        "norm_class_idx": 0
                      },
                      {
                        "depth": 2,
                        "value": 0.0,
                        "norm_class_idx": 0
                      },
                      {
                        "depth": 1,
                        "value": 0.0,
                        "norm_class_idx": 0
                      }
                    ]
                  },
                  {
                    "nodes": [
                      {
                        "depth": 0,
                        "value": 1.0,
                        "norm_class_idx": 1,
                        "splits": [
                          {
                            "var": 37,
                            "quality": 1.8152137451171875e+03,
                            "le": 1.5505534410476685e-01
                          }
                        ]
                      },
                      {
                        "depth": 1,
                        "value": 1.0,
                        "norm_class_idx": 1,
                        "splits": [
                          {
                            "var": 16,
                            "quality": 1.8090701904296875e+03,
                            "le": 5.2105385065078735e-01
                          }
                        ]
                      },
                      {
                        "depth": 2,
                        "value": 1.0,
                        "norm_class_idx": 1,
                        "splits": [
                          {
                            "var": 20,
                            "quality": 1.8108834228515625e+03,
                            "le": 9.2508554458618164e-01
                          }
                        ]
                      },
                      {
                        "depth": 3,
                        "value": 1.0,
                        "norm_class_idx": 1,
                        "splits": [
                          {
                            "var": 8,
                            "quality": 1.7883333740234375e+03,
                            "le": 3.9636391401290894e-01
                          }
                        ]
                      },
                      {
                        "depth": 4,
                        "value": 1.0,
                        "norm_class_idx": 1
                      },
                      {
                        "depth": 4,
                        "value": 1.0,
                        "norm_class_idx": 1
                      },
                      {
                        "depth": 3,
                        "value": 1.0,
                        "norm_class_idx": 1,
                        "splits": [
                          {
                            "var": 11,
                            "quality": 34.0,
                            "le": 1.2567200660705566e+00
                          }
                        ]
                      },
                      {
                        "depth": 4,
                        "value": 1.0,
                        "norm_class_idx": 1
                      },
                      {
                        "depth": 4,
                        "value": 0.0,
                        "norm_class_idx": 0
                      },
                      {
                        "depth": 2,
                        "value": 0.0,
                        "norm_class_idx": 0
                      },
                      {
                        "depth": 1,
                        "value": 0.0,
                        "norm_class_idx": 0,
                        "splits": [
                          {
                            "var": 38,
                            "quality": 1.4250000000000000e+01,
                            "le": 1.3477697372436523e+00
                          }
                        ]
                      },
                      {
                        "depth": 2,
                        "value": 0.0,
                        "norm_class_idx": 0
                      },
                      {
                        "depth": 2,
                        "value": 1.0,
                        "norm_class_idx": 1
                      }
                    ]
                  },
                  {
                    "nodes": [
                      {
                        "depth": 0,
                        "value": 1.0,
                        "norm_class_idx": 1,
                        "splits": [
                          {
                            "var": 29,
                            "quality": 1.8391538085937500e+03,
                            "le": 5.3915852308273315e-01
                          }
                        ]
                      },
                      {
                        "depth": 1,
                        "value": 1.0,
                        "norm_class_idx": 1
                      },
                      {
                        "depth": 1,
                        "value": 0.0,
                        "norm_class_idx": 0,
                        "splits": [
                          {
                            "var": 27,
                            "quality": 13.0,
                            "le": -1.1314098834991455e+00
                          }
                        ]
                      },
                      {
                        "depth": 2,
                        "value": 1.0,
                        "norm_class_idx": 1
                      },
                      {
                        "depth": 2,
                        "value": 0.0,
                        "norm_class_idx": 0
                      }
                    ]
                  },
                  {
                    "nodes": [
                      {
                        "depth": 0,
                        "value": 1.0,
                        "norm_class_idx": 1,
                        "splits": [
                          {
                            "var": 25,
                            "quality": 1.8355344238281250e+03,
                            "le": 2.6497691869735718e-01
                          }
                        ]
                      },
                      {
                        "depth": 1,
                        "value": 1.0,
                        "norm_class_idx": 1,
                        "splits": [
                          {
                            "var": 9,
                            "quality": 1.8241250000000000e+03,
                            "le": 1.2236399650573730e+00
                          }
                        ]
                      },
                      {
                        "depth": 2,
                        "value": 1.0,
                        "norm_class_idx": 1
                      },
                      {
                        "depth": 2,
                        "value": 1.0,
                        "norm_class_idx": 1,
                        "splits": [
                          {
                            "var": 9,
                            "quality": 16.0,
                            "le": 1.2270038127899170e+00
                          }
                        ]
                      },
                      {
                        "depth": 3,
                        "value": 0.0,
                        "norm_class_idx": 0
                      },
                      {
                        "depth": 3,
                        "value": 1.0,
                        "norm_class_idx": 1
                      },
                      {
                        "depth": 1,
                        "value": 0.0,
                        "norm_class_idx": 0,
                        "splits": [
                          {
                            "var": 11,
                            "quality": 15.0,
                            "le": 2.5742897987365723e+00
                          }
                        ]
                      },
                      {
                        "depth": 2,
                        "value": 0.0,
                        "norm_class_idx": 0
                      },
                      {
                        "depth": 2,
                        "value": 1.0,
                        "norm_class_idx": 1
                      }
                    ]
                  },
                  {
                    "nodes": [
                      {
                        "depth": 0,
                        "value": 1.0,
                        "norm_class_idx": 1,
                        "splits": [
                          {
                            "var": 29,
                            "quality": 1.8350098876953125e+03,
                            "le": 6.2201851606369019e-01
                          }
                        ]
                      },
                      {
                        "depth": 1,
                        "value": 1.0,
                        "norm_class_idx": 1,
                        "splits": [
                          {
                            "var": 9,
                            "quality": 1.8266010742187500e+03,
                            "le": 1.3219295740127563e+00
                          }
                        ]
                      },
                      {
                        "depth": 2,
                        "value": 1.0,
                        "norm_class_idx": 1,
                        "splits": [
                          {
                            "var": 7,
                            "quality": 1.8240740966796875e+03,
                            "le": 5.0635765075683594e+01
                          }
                        ]
                      },
                      {
                        "depth": 3,
                        "value": 1.0,
                        "norm_class_idx": 1
                      },
                      {
                        "depth": 3,
                        "value": 1.0,
                        "norm_class_idx": 1,
                        "splits": [
                          {
                            "var": 29,
                            "quality": 26.0,
                            "le": 3.4786784648895264e-01
                          }
                        ]
                      },
                      {
                        "depth": 4,
                        "value": 1.0,
                        "norm_class_idx": 1
                      },
                      {
                        "depth": 4,
                        "value": 0.0,
                        "norm_class_idx": 0
                      },
                      {
                        "depth": 2,
                        "value": 1.0,
                        "norm_class_idx": 1
                      },
                      {
                        "depth": 1,
                        "value": 0.0,
                        "norm_class_idx": 0
                      }
                    ]
                  },
                  {
                    "nodes": [
                      {
                        "depth": 0,
                        "value": 1.0,
                        "norm_class_idx": 1,
                        "splits": [
                          {
                            "var": 9,
                            "quality": 1.8210766601562500e+03,
                            "le": 1.2236399650573730e+00
                          }
                        ]
                      },
                      {
                        "depth": 1,
                        "value": 1.0,
                        "norm_class_idx": 1,
                        "splits": [
                          {
                            "var": 30,
                            "quality": 1.8054499511718750e+03,
                            "le": 3.1455054283142090e+00
                          }
                        ]
                      },
                      {
                        "depth": 2,
                        "value": 1.0,
                        "norm_class_idx": 1
                      },
                      {
                        "depth": 2,
                        "value": 1.0,
                        "norm_class_idx": 1,
                        "splits": [
                          {
                            "var": 23,
                            "quality": 3.6571430206298828e+01,
                            "le": 5.1384437084197998e-01
                          }
                        ]
                      },
                      {
                        "depth": 3,
                        "value": 1.0,
                        "norm_class_idx": 1
                      },
                      {
                        "depth": 3,
                        "value": 1.0,
                        "norm_class_idx": 1
                      },
                      {
                        "depth": 1,
                        "value": 1.0,
                        "norm_class_idx": 1,
                        "splits": [
                          {
                            "var": 7,
                            "quality": 2.6380952835083008e+01,
                            "le": 8.8402854919433594e+01
                          }
                        ]
                      },
                      {
                        "depth": 2,
                        "value": 1.0,
                        "norm_class_idx": 1,
                        "splits": [
                          {
                            "var": 12,
                            "quality": 21.0,
                            "le": 1.1080155372619629e+00
                          }
                        ]
                      },
                      {
                        "depth": 3,
                        "value": 1.0,
                        "norm_class_idx": 1
                      },
                      {
                        "depth": 3,
                        "value": 0.0,
                        "norm_class_idx": 0
                      },
                      {
                        "depth": 2,
                        "value": 0.0,
                        "norm_class_idx": 0
                      }
                    ]
                  },
                  {
                    "nodes": [
                      {
                        "depth": 0,
                        "value": 1.0,
                        "norm_class_idx": 1,
                        "splits": [
                          {
                            "var": 28,
                            "quality": 1.8300174560546875e+03,
                            "le": 6.6705191135406494e-01
                          }
                        ]
                      },
                      {
                        "depth": 1,
                        "value": 1.0,
                        "norm_class_idx": 1,
                        "splits": [
                          {
                            "var": 29,
                            "quality": 1.8279090576171875e+03,
                            "le": 4.3884134292602539e-01
                          }
                        ]
                      },
                      {
                        "depth": 2,
                        "value": 1.0,
                        "norm_class_idx": 1
                      },
                      {
                        "depth": 2,
                        "value": 1.0,
                        "norm_class_idx": 1,
                        "splits": [
                          {
                            "var": 11,
                            "quality": 9.3999996185302734e+00,
                            "le": 1.7707470655441284e+00
                          }
                        ]
                      },
                      {
                        "depth": 3,
                        "value": 0.0,
                        "norm_class_idx": 0
                      },
                      {
                        "depth": 3,
                        "value": 1.0,
                        "norm_class_idx": 1
                      },
                      {
                        "depth": 1,
                        "value": 0.0,
                        "norm_class_idx": 0
                      }
                    ]
                  },
                  {
                    "nodes": [
                      {
                        "depth": 0,
                        "value": 1.0,
                        "norm_class_idx": 1,
                        "splits": [
                          {
                            "var": 25,
                            "quality": 1.8233554687500000e+03,
                            "le": 3.5261216759681702e-01
                          }
                        ]
                      },
                      {
                        "depth": 1,
                        "value": 1.0,
                        "norm_class_idx": 1,
                        "splits": [
                          {
                            "var": 15,
                            "quality": 1.8201694335937500e+03,
                            "le": 3.0178732872009277e+00
                          }
                        ]
                      },
                      {
                        "depth": 2,
                        "value": 1.0,
                        "norm_class_idx": 1
                      },
                      {
                        "depth": 2,
                        "value": 1.0,
                        "norm_class_idx": 1,
                        "splits": [
                          {
                            "var": 22,
                            "quality": 5.2846153259277344e+01,
                            "le": 1.6288660049438477e+01
                          }
                        ]
                      },
                      {
                        "depth": 3,
                        "value": 1.0,
                        "norm_class_idx": 1
                      },
                      {
                        "depth": 3,
                        "value": 0.0,
                        "norm_class_idx": 0,
                        "splits": [
                          {
                            "var": 1,
                            "quality": 13.0,
                            "le": 4.2757186889648438e+01
                          }
                        ]
                      },
                      {
                        "depth": 4,
                        "value": 0.0,
                        "norm_class_idx": 0
                      },
                      {
                        "depth": 4,
                        "value": 1.0,
                        "norm_class_idx": 1
                      },
                      {
                        "depth": 1,
                        "value": 0.0,
                        "norm_class_idx": 0
                      }
                    ]
                  },
                  {
                    "nodes": [
                      {
                        "depth": 0,
                        "value": 1.0,
                        "norm_class_idx": 1,
                        "splits": [
                          {
                            "var": 24,
                            "quality": 1.8330174560546875e+03,
                            "le": 1.9377419352531433e-01
                          }
                        ]
                      },
                      {
                        "depth": 1,
                        "value": 1.0,
                        "norm_class_idx": 1,
                        "splits": [
                          {
                            "var": 34,
                            "quality": 1.8245377197265625e+03,
                            "le": 5.1012825965881348e-01
                          }
                        ]
                      },
                      {
                        "depth": 2,
                        "value": 1.0,
                        "norm_class_idx": 1,
                        "splits": [
                          {
                            "var": 28,
                            "quality": 1.8150010986328125e+03,
                            "le": 7.1887773275375366e-01
                          }
                        ]
                      },
                      {
                        "depth": 3,
                        "value": 1.0,
                        "norm_class_idx": 1,
                        "splits": [
                          {
                            "var": 29,
                            "quality": 1816.0,
                            "le": 5.9080410003662109e-01
                          }
                        ]
                      },
                      {
                        "depth": 4,
                        "value": 1.0,
                        "norm_class_idx": 1
                      },
                      {
                        "depth": 4,
                        "value": 0.0,
                        "norm_class_idx": 0
                      },
                      {
                        "depth": 3,
                        "value": 0.0,
                        "norm_class_idx": 0
                      },
                      {
                        "depth": 2,
                        "value": 1.0,
                        "norm_class_idx": 1,
                        "splits": [
                          {
                            "var": 29,
                            "quality": 15.0,
                            "le": 6.2201851606369019e-01
                          }
                        ]
                      },
                      {
                        "depth": 3,
                        "value": 1.0,
                        "norm_class_idx": 1
                      },
                      {
                        "depth": 3,
                        "value": 0.0,
                        "norm_class_idx": 0
                      },
                      {
                        "depth": 1,
                        "value": 0.0,
                        "norm_class_idx": 0
                      }
                    ]
                  },
                  {
                    "nodes": [
                      {
                        "depth": 0,
                        "value": 1.0,
                        "norm_class_idx": 1,
                        "splits": [
                          {
                            "var": 28,
                            "quality": 1.8265281982421875e+03,
                            "le": 5.3437626361846924e-01
                          }
                        ]
                      },
                      {
                        "depth": 1,
                        "value": 1.0,
                        "norm_class_idx": 1,
                        "splits": [
                          {
                            "var": 9,
                            "quality": 1.8186666259765625e+03,
                            "le": 1.4225609302520752e+00
                          }
                        ]
                      },
                      {
                        "depth": 2,
                        "value": 1.0,
                        "norm_class_idx": 1
                      },
                      {
                        "depth": 2,
                        "value": 0.0,
                        "norm_class_idx": 0
                      },
                      {
                        "depth": 1,
                        "value": 1.0,
                        "norm_class_idx": 1,
                        "splits": [
                          {
                            "var": 2,
                            "quality": 1.7666666030883789e+01,
                            "le": 7.7028846740722656e-01
                          }
                        ]
                      },
                      {
                        "depth": 2,
                        "value": 1.0,
                        "norm_class_idx": 1
                      },
                      {
                        "depth": 2,
                        "value": 0.0,
                        "norm_class_idx": 0,
                        "splits": [
                          {
                            "var": 21,
                            "quality": 12.0,
                            "le": 1.5091831207275391e+01
                          }
                        ]
                      },
                      {
                        "depth": 3,
                        "value": 1.0,
                        "norm_class_idx": 1
                      },
                      {
                        "depth": 3,
                        "value": 0.0,
                        "norm_class_idx": 0
                      }
                    ]
                  },
                  {
                    "nodes": [
                      {
                        "depth": 0,
                        "value": 1.0,
                        "norm_class_idx": 1,
                        "splits": [
                          {
                            "var": 9,
                            "quality": 1.8241701660156250e+03,
                            "le": 1.5005631446838379e+00
                          }
                        ]
                      },
                      {
                        "depth": 1,
                        "value": 1.0,
                        "norm_class_idx": 1,
                        "splits": [
                          {
                            "var": 6,
                            "quality": 1.8230043945312500e+03,
                            "le": 3.3217853307723999e-01
                          }
                        ]
                      },
                      {
                        "depth": 2,
                        "value": 1.0,
                        "norm_class_idx": 1,
                        "splits": [
                          {
                            "var": 28,
                            "quality": 1.8208000488281250e+03,
                            "le": 5.3560447692871094e-01
                          }
                        ]
                      },
                      {
                        "depth": 3,
                        "value": 1.0,
                        "norm_class_idx": 1
                      },
                      {
                        "depth": 3,
                        "value": 1.0,
                        "norm_class_idx": 1
                      },
                      {
                        "depth": 2,
                        "value": 0.0,
                        "norm_class_idx": 0
                      },
                      {
                        "depth": 1,
                        "value": 0.0,
                        "norm_class_idx": 0,
                        "splits": [
                          {
                            "var": 22,
                            "quality": 14.0,
                            "le": 1.4308078765869141e+01
                          }
                        ]
                      },
                      {
                        "depth": 2,
                        "value": 1.0,
                        "norm_class_idx": 1
                      },
                      {
                        "depth": 2,
                        "value": 0.0,
                        "norm_class_idx": 0
                      }
                    ]
                  },
                  {
                    "nodes": [
                      {
                        "depth": 0,
                        "value": 1.0,
                        "norm_class_idx": 1,
                        "splits": [
                          {
                            "var": 24,
                            "quality": 1.8352265625000000e+03,
                            "le": 1.9297340512275696e-01
                          }
                        ]
                      },
                      {
                        "depth": 1,
                        "value": 1.0,
                        "norm_class_idx": 1,
                        "splits": [
                          {
                            "var": 28,
                            "quality": 1829.0,
                            "le": 5.3961563110351562e-01
                          }
                        ]
                      },
                      {
                        "depth": 2,
                        "value": 1.0,
                        "norm_class_idx": 1
                      },
                      {
                        "depth": 2,
                        "value": 1.0,
                        "norm_class_idx": 1
                      },
                      {
                        "depth": 1,
                        "value": 0.0,
                        "norm_class_idx": 0
                      }
                    ]
                  },
                  {
                    "nodes": [
                      {
                        "depth": 0,
                        "value": 1.0,
                        "norm_class_idx": 1,
                        "splits": [
                          {
                            "var": 24,
                            "quality": 1.8290391845703125e+03,
                            "le": 2.1995453536510468e-01
                          }
                        ]
                      },
                      {
                        "depth": 1,
                        "value": 1.0,
                        "norm_class_idx": 1,
                        "splits": [
                          {
                            "var": 16,
                            "quality": 1.8280174560546875e+03,
                            "le": 4.2849734425544739e-01
                          }
                        ]
                      },
                      {
                        "depth": 2,
                        "value": 1.0,
                        "norm_class_idx": 1,
                        "splits": [
                          {
                            "var": 28,
                            "quality": 1.8280097656250000e+03,
                            "le": 6.7025756835937500e-01
                          }
                        ]
                      },
                      {
                        "depth": 3,
                        "value": 1.0,
                        "norm_class_idx": 1,
                        "splits": [
                          {
                            "var": 14,
                            "quality": 1.8290043945312500e+03,
                            "le": 7.5602626800537109e-01
                          }
                        ]
                      },
                      {
                        "depth": 4,
                        "value": 1.0,
                        "norm_class_idx": 1,
                        "splits": [
                          {
                            "var": 12,
                            "quality": 1.8300010986328125e+03,
                            "le": 1.1274876594543457e+00
                          }
                        ]
                      },
                      {
                        "depth": 5,
                        "value": 1.0,
                        "norm_class_idx": 1,
                        "splits": [
                          {
                            "var": 12,
                            "quality": 1.8291538085937500e+03,
                            "le": 8.6675977706909180e-01
                          }
                        ]
                      },
                      {
                        "depth": 6,
                        "value": 1.0,
                        "norm_class_idx": 1
                      },
                      {
                        "depth": 6,
                        "value": 1.0,
                        "norm_class_idx": 1,
                        "splits": [
                          {
                            "var": 12,
                            "quality": 13.0,
                            "le": 8.9371502399444580e-01
                          }
                        ]
                      },
                      {
                        "depth": 7,
                        "value": 0.0,
                        "norm_class_idx": 0
                      },
                      {
                        "depth": 7,
                        "value": 1.0,
                        "norm_class_idx": 1
                      },
                      {
                        "depth": 5,
                        "value": 0.0,
                        "norm_class_idx": 0
                      },
                      {
                        "depth": 4,
                        "value": 0.0,
                        "norm_class_idx": 0
                      },
                      {
                        "depth": 3,
                        "value": 0.0,
                        "norm_class_idx": 0
                      },
                      {
                        "depth": 2,
                        "value": 0.0,
                        "norm_class_idx": 0
                      },
                      {
                        "depth": 1,
                        "value": 0.0,
                        "norm_class_idx": 0
                      }
                    ]
                  },
                  {
                    "nodes": [
                      {
                        "depth": 0,
                        "value": 1.0,
                        "norm_class_idx": 1,
                        "splits": [
                          {
                            "var": 28,
                            "quality": 1.8275228271484375e+03,
                            "le": 5.3437626361846924e-01
                          }
                        ]
                      },
                      {
                        "depth": 1,
                        "value": 1.0,
                        "norm_class_idx": 1,
                        "splits": [
                          {
                            "var": 9,
                            "quality": 1.8164000244140625e+03,
                            "le": 1.4197911024093628e+00
                          }
                        ]
                      },
                      {
                        "depth": 2,
                        "value": 1.0,
                        "norm_class_idx": 1
                      },
                      {
                        "depth": 2,
                        "value": 1.0,
                        "norm_class_idx": 1
                      },
                      {
                        "depth": 1,
                        "value": 1.0,
                        "norm_class_idx": 1,
                        "splits": [
                          {
                            "var": 38,
                            "quality": 1.6584615707397461e+01,
                            "le": 1.1727441549301147e+00
                          }
                        ]
                      },
                      {
                        "depth": 2,
                        "value": 0.0,
                        "norm_class_idx": 0,
                        "splits": [
                          {
                            "var": 12,
                            "quality": 13.0,
                            "le": 1.0755981206893921e+00
                          }
                        ]
                      },
                      {
                        "depth": 3,
                        "value": 1.0,
                        "norm_class_idx": 1
                      },
                      {
                        "depth": 3,
                        "value": 0.0,
                        "norm_class_idx": 0
                      },
                      {
                        "depth": 2,
                        "value": 1.0,
                        "norm_class_idx": 1
                      }
                    ]
                  },
                  {
                    "nodes": [
                      {
                        "depth": 0,
                        "value": 1.0,
                        "norm_class_idx": 1,
                        "splits": [
                          {
                            "var": 7,
                            "quality": 1.8311842041015625e+03,
                            "le": 9.8774353027343750e+01
                          }
                        ]
                      },
                      {
                        "depth": 1,
                        "value": 1.0,
                        "norm_class_idx": 1,
                        "splits": [
                          {
                            "var": 14,
                            "quality": 1.8246010742187500e+03,
                            "le": 7.5602626800537109e-01
                          }
                        ]
                      },
                      {
                        "depth": 2,
                        "value": 1.0,
                        "norm_class_idx": 1,
                        "splits": [
                          {
                            "var": 8,
                            "quality": 1.8221176757812500e+03,
                            "le": 2.8027224540710449e-01
                          }
                        ]
                      },
                      {
                        "depth": 3,
                        "value": 1.0,
                        "norm_class_idx": 1
                      },
                      {
                        "depth": 3,
                        "value": 1.0,
                        "norm_class_idx": 1,
                        "splits": [
                          {
                            "var": 23,
                            "quality": 17.0,
                            "le": 3.7619632482528687e-01
                          }
                        ]
                      },
                      {
                        "depth": 4,
                        "value": 0.0,
                        "norm_class_idx": 0
                      },
                      {
                        "depth": 4,
                        "value": 1.0,
                        "norm_class_idx": 1
                      },
                      {
                        "depth": 2,
                        "value": 0.0,
                        "norm_class_idx": 0
                      },
                      {
                        "depth": 1,
                        "value": 0.0,
                        "norm_class_idx": 0,
                        "splits": [
                          {
                            "var": 4,
                            "quality": 12.0,
                            "le": 1.7508169174194336e+01
                          }
                        ]
                      },
                      {
                        "depth": 2,
                        "value": 0.0,
                        "norm_class_idx": 0
                      },
                      {
                        "depth": 2,
                        "value": 1.0,
                        "norm_class_idx": 1
                      }
                    ]
                  },
                  {
                    "nodes": [
                      {
                        "depth": 0,
                        "value": 1.0,
                        "norm_class_idx": 1,
                        "splits": [
                          {
                            "var": 26,
                            "quality": 1.8259099121093750e+03,
                            "le": 1.0939879417419434e+00
                          }
                        ]
                      },
                      {
                        "depth": 1,
                        "value": 1.0,
                        "norm_class_idx": 1,
                        "splits": [
                          {
                            "var": 29,
                            "quality": 1821.0,
                            "le": 5.9080410003662109e-01
                          }
                        ]
                      },
                      {
                        "depth": 2,
                        "value": 1.0,
                        "norm_class_idx": 1
                      },
                      {
                        "depth": 2,
                        "value": 0.0,
                        "norm_class_idx": 0
                      },
                      {
                        "depth": 1,
                        "value": 0.0,
                        "norm_class_idx": 0,
                        "splits": [
                          {
                            "var": 20,
                            "quality": 1.6888889312744141e+01,
                            "le": 8.8890612125396729e-01
                          }
                        ]
                      },
                      {
                        "depth": 2,
                        "value": 1.0,
                        "norm_class_idx": 1
                      },
                      {
                        "depth": 2,
                        "value": 0.0,
                        "norm_class_idx": 0
                      }
                    ]
                  },
                  {
                    "nodes": [
                      {
                        "depth": 0,
                        "value": 1.0,
                        "norm_class_idx": 1,
                        "splits": [
                          {
                            "var": 13,
                            "quality": 1.8298175048828125e+03,
                            "le": 5.6744653320312500e+02
                          }
                        ]
                      },
                      {
                        "depth": 1,
                        "value": 1.0,
                        "norm_class_idx": 1,
                        "splits": [
                          {
                            "var": 7,
                            "quality": 1831.0,
                            "le": 9.9486640930175781e+01
                          }
                        ]
                      },
                      {
                        "depth": 2,
                        "value": 1.0,
                        "norm_class_idx": 1
                      },
                      {
                        "depth": 2,
                        "value": 0.0,
                        "norm_class_idx": 0
                      },
                      {
                        "depth": 1,
                        "value": 0.0,
                        "norm_class_idx": 0
                      }
                    ]
                  },
                  {
                    "nodes": [
                      {
                        "depth": 0,
                        "value": 1.0,
                        "norm_class_idx": 1,
                        "splits": [
                          {
                            "var": 33,
                            "quality": 1.8211087646484375e+03,
                            "le": 1.0136916488409042e-01
                          }
                        ]
                      },
                      {
                        "depth": 1,
                        "value": 1.0,
                        "norm_class_idx": 1,
                        "splits": [
                          {
                            "var": 14,
                            "quality": 1.8247412109375000e+03,
                            "le": 5.8739042282104492e-01
                          }
                        ]
                      },
                      {
                        "depth": 2,
                        "value": 1.0,
                        "norm_class_idx": 1,
                        "splits": [
                          {
                            "var": 28,
                            "quality": 1819.0,
                            "le": 7.4628472328186035e-01
                          }
                        ]
                      },
                      {
                        "depth": 3,
                        "value": 1.0,
                        "norm_class_idx": 1
                      },
                      {
                        "depth": 3,
                        "value": 0.0,
                        "norm_class_idx": 0
                      },
                      {
                        "depth": 2,
                        "value": 1.0,
                        "norm_class_idx": 1,
                        "splits": [
                          {
                            "var": 20,
                            "quality": 19.0,
                            "le": 8.7841475009918213e-01
                          }
                        ]
                      },
                      {
                        "depth": 3,
                        "value": 1.0,
                        "norm_class_idx": 1
                      },
                      {
                        "depth": 3,
                        "value": 0.0,
                        "norm_class_idx": 0
                      },
                      {
                        "depth": 1,
                        "value": 0.0,
                        "norm_class_idx": 0
                      }
                    ]
                  },
                  {
                    "nodes": [
                      {
                        "depth": 0,
                        "value": 1.0,
                        "norm_class_idx": 1,
                        "splits": [
                          {
                            "var": 28,
                            "quality": 1.8357283935546875e+03,
                            "le": 5.3337585926055908e-01
                          }
                        ]
                      },
                      {
                        "depth": 1,
                        "value": 1.0,
                        "norm_class_idx": 1,
                        "splits": [
                          {
                            "var": 20,
                            "quality": 1.8281333007812500e+03,
                            "le": 9.3435192108154297e-01
                          }
                        ]
                      },
                      {
                        "depth": 2,
                        "value": 1.0,
                        "norm_class_idx": 1
                      },
                      {
                        "depth": 2,
                        "value": 1.0,
                        "norm_class_idx": 1,
                        "splits": [
                          {
                            "var": 7,
                            "quality": 15.0,
                            "le": 7.6190979003906250e+01
                          }
                        ]
                      },
                      {
                        "depth": 3,
                        "value": 1.0,
                        "norm_class_idx": 1
                      },
                      {
                        "depth": 3,
                        "value": 0.0,
                        "norm_class_idx": 0
                      },
                      {
                        "depth": 1,
                        "value": 0.0,
                        "norm_class_idx": 0,
                        "splits": [
                          {
                            "var": 33,
                            "quality": 9.6666669845581055e+00,
                            "le": 8.5398413240909576e-02
                          }
                        ]
                      },
                      {
                        "depth": 2,
                        "value": 0.0,
                        "norm_class_idx": 0
                      },
                      {
                        "depth": 2,
                        "value": 1.0,
                        "norm_class_idx": 1
                      }
                    ]
                  },
                  {
                    "nodes": [
                      {
                        "depth": 0,
                        "value": 1.0,
                        "norm_class_idx": 1,
                        "splits": [
                          {
                            "var": 14,
                            "quality": 1.8240533447265625e+03,
                            "le": 5.8739042282104492e-01
                          }
                        ]
                      },
                      {
                        "depth": 1,
                        "value": 1.0,
                        "norm_class_idx": 1,
                        "splits": [
                          {
                            "var": 37,
                            "quality": 1.8140010986328125e+03,
                            "le": 1.7508479952812195e-01
                          }
                        ]
                      },
                      {
                        "depth": 2,
                        "value": 1.0,
                        "norm_class_idx": 1,
                        "splits": [
                          {
                            "var": 37,
                            "quality": 1.8121999511718750e+03,
                            "le": 1.3271804153919220e-01
                          }
                        ]
                      },
                      {
                        "depth": 3,
                        "value": 1.0,
                        "norm_class_idx": 1
                      },
                      {
                        "depth": 3,
                        "value": 1.0,
                        "norm_class_idx": 1
                      },
                      {
                        "depth": 2,
                        "value": 0.0,
                        "norm_class_idx": 0
                      },
                      {
                        "depth": 1,
                        "value": 1.0,
                        "norm_class_idx": 1,
                        "splits": [
                          {
                            "var": 20,
                            "quality": 2.1200000762939453e+01,
                            "le": 8.7055754661560059e-01
                          }
                        ]
                      },
                      {
                        "depth": 2,
                        "value": 1.0,
                        "norm_class_idx": 1
                      },
                      {
                        "depth": 2,
                        "value": 0.0,
                        "norm_class_idx": 0
                      }
                    ]
                  },
                  {
                    "nodes": [
                      {
                        "depth": 0,
                        "value": 1.0,
                        "norm_class_idx": 1,
                        "splits": [
                          {
                            "var": 24,
                            "quality": 1.8352265625000000e+03,
                            "le": 1.9377419352531433e-01
                          }
                        ]
                      },
                      {
                        "depth": 1,
                        "value": 1.0,
                        "norm_class_idx": 1,
                        "splits": [
                          {
                            "var": 20,
                            "quality": 1.8282667236328125e+03,
                            "le": 9.2511010169982910e-01
                          }
                        ]
                      },
                      {
                        "depth": 2,
                        "value": 1.0,
                        "norm_class_idx": 1
                      },
                      {
                        "depth": 2,
                        "value": 1.0,
                        "norm_class_idx": 1,
                        "splits": [
                          {
                            "var": 22,
                            "quality": 2.8068965911865234e+01,
                            "le": 1.6570308685302734e+01
                          }
                        ]
                      },
                      {
                        "depth": 3,
                        "value": 1.0,
                        "norm_class_idx": 1,
                        "splits": [
                          {
                            "var": 8,
                            "quality": 29.0,
                            "le": 4.2162626981735229e-01
                          }
                        ]
                      },
                      {
                        "depth": 4,
                        "value": 1.0,
                        "norm_class_idx": 1
                      },
                      {
                        "depth": 4,
                        "value": 0.0,
                        "norm_class_idx": 0
                      },
                      {
                        "depth": 3,
                        "value": 0.0,
                        "norm_class_idx": 0
                      },
                      {
                        "depth": 1,
                        "value": 0.0,
                        "norm_class_idx": 0
                      }
                    ]
                  },
                  {
                    "nodes": [
                      {
                        "depth": 0,
                        "value": 1.0,
                        "norm_class_idx": 1,
                        "splits": [
                          {
                            "var": 29,
                            "quality": 1.8370043945312500e+03,
                            "le": 6.2463033199310303e-01
                          }
                        ]
                      },
                      {
                        "depth": 1,
                        "value": 1.0,
                        "norm_class_idx": 1,
                        "splits": [
                          {
                            "var": 12,
                            "quality": 1836.0,
                            "le": 1.1080155372619629e+00
                          }
                        ]
                      },
                      {
                        "depth": 2,
                        "value": 1.0,
                        "norm_class_idx": 1
                      },
                      {
                        "depth": 2,
                        "value": 0.0,
                        "norm_class_idx": 0
                      },
                      {
                        "depth": 1,
                        "value": 0.0,
                        "norm_class_idx": 0
                      }
                    ]
                  },
                  {
                    "nodes": [
                      {
                        "depth": 0,
                        "value": 1.0,
                        "norm_class_idx": 1,
                        "splits": [
                          {
                            "var": 30,
                            "quality": 1.8187646484375000e+03,
                            "le": 2.9607343673706055e+00
                          }
                        ]
                      },
                      {
                        "depth": 1,
                        "value": 1.0,
                        "norm_class_idx": 1
                      },
                      {
                        "depth": 1,
                        "value": 1.0,
                        "norm_class_idx": 1,
                        "splits": [
                          {
                            "var": 22,
                            "quality": 6.4500000000000000e+01,
                            "le": 1.6379394531250000e+01
                          }
                        ]
                      },
                      {
                        "depth": 2,
                        "value": 1.0,
                        "norm_class_idx": 1
                      },
                      {
                        "depth": 2,
                        "value": 0.0,
                        "norm_class_idx": 0,
                        "splits": [
                          {
                            "var": 20,
                            "quality": 16.0,
                            "le": 8.4946942329406738e-01
                          }
                        ]
                      },
                      {
                        "depth": 3,
                        "value": 1.0,
                        "norm_class_idx": 1
                      },
                      {
                        "depth": 3,
                        "value": 0.0,
                        "norm_class_idx": 0
                      }
                    ]
                  },
                  {
                    "nodes": [
                      {
                        "depth": 0,
                        "value": 1.0,
                        "norm_class_idx": 1,
                        "splits": [
                          {
                            "var": 29,
                            "quality": 1.8350097656250000e+03,
                            "le": 6.2201851606369019e-01
                          }
                        ]
                      },
                      {
                        "depth": 1,
                        "value": 1.0,
                        "norm_class_idx": 1,
                        "splits": [
                          {
                            "var": 25,
                            "quality": 1.8320010986328125e+03,
                            "le": 4.0540558099746704e-01
                          }
                        ]
                      },
                      {
                        "depth": 2,
                        "value": 1.0,
                        "norm_class_idx": 1,
                        "splits": [
                          {
                            "var": 9,
                            "quality": 1.8305000000000000e+03,
                            "le": 1.5005631446838379e+00
                          }
                        ]
                      },
                      {
                        "depth": 3,
                        "value": 1.0,
                        "norm_class_idx": 1
                      },
                      {
                        "depth": 3,
                        "value": 1.0,
                        "norm_class_idx": 1
                      },
                      {
                        "depth": 2,
                        "value": 0.0,
                        "norm_class_idx": 0
                      },
                      {
                        "depth": 1,
                        "value": 0.0,
                        "norm_class_idx": 0
                      }
                    ]
                  }
                ]
              }
            }
          },
          "pathClasses": [
            "Lewy",
            "Negative"
          ],
          "requestProbabilityEstimate": false,
          "filter": "DETECTIONS_ALL",
          "timestamp": 1740584159774
        },
        {
          "object_classifier_type": "OpenCVMLClassifier",
          "featureExtractor": {
            "feature_extractor_type": "DefaultFeatureExtractor",
            "measurements": [
              "Nucleus: Area",
              "Nucleus: Perimeter",
              "Nucleus: Circularity",
              "Nucleus: Max caliper",
              "Nucleus: Min caliper",
              "Nucleus: Eccentricity",
              "Nucleus: Hematoxylin OD mean",
              "Nucleus: Hematoxylin OD sum",
              "Nucleus: Hematoxylin OD std dev",
              "Nucleus: Hematoxylin OD max",
              "Nucleus: Hematoxylin OD min",
              "Nucleus: Hematoxylin OD range",
              "Nucleus: DAB OD mean",
              "Nucleus: DAB OD sum",
              "Nucleus: DAB OD std dev",
              "Nucleus: DAB OD max",
              "Nucleus: DAB OD min",
              "Nucleus: DAB OD range",
              "Cell: Area",
              "Cell: Perimeter",
              "Cell: Circularity",
              "Cell: Max caliper",
              "Cell: Min caliper",
              "Cell: Eccentricity",
              "Cell: Hematoxylin OD mean",
              "Cell: Hematoxylin OD std dev",
              "Cell: Hematoxylin OD max",
              "Cell: Hematoxylin OD min",
              "Cell: DAB OD mean",
              "Cell: DAB OD std dev",
              "Cell: DAB OD max",
              "Cell: DAB OD min",
              "Cytoplasm: Hematoxylin OD mean",
              "Cytoplasm: Hematoxylin OD std dev",
              "Cytoplasm: Hematoxylin OD max",
              "Cytoplasm: Hematoxylin OD min",
              "Cytoplasm: DAB OD mean",
              "Cytoplasm: DAB OD std dev",
              "Cytoplasm: DAB OD max",
              "Cytoplasm: DAB OD min",
              "Nucleus/Cell area ratio"
            ]
          },
          "classifier": {
            "class": "RTrees",
            "statmodel": {
              "opencv_ml_rtrees": {
                "format": 3,
                "is_classifier": 1,
                "var_all": 42,
                "var_count": 41,
                "ord_var_count": 41,
                "cat_var_count": 1,
                "training_params": {
                  "use_surrogates": 0,
                  "max_categories": 10,
                  "regression_accuracy": 0.0,
                  "max_depth": 25,
                  "min_sample_count": 10,
                  "cross_validation_folds": 0,
                  "nactive_vars": 0
                },
                "global_var_idx": 1,
                "var_idx": [
                  0,
                  1,
                  2,
                  3,
                  4,
                  5,
                  6,
                  7,
                  8,
                  9,
                  10,
                  11,
                  12,
                  13,
                  14,
                  15,
                  16,
                  17,
                  18,
                  19,
                  20,
                  21,
                  22,
                  23,
                  24,
                  25,
                  26,
                  27,
                  28,
                  29,
                  30,
                  31,
                  32,
                  33,
                  34,
                  35,
                  36,
                  37,
                  38,
                  39,
                  40
                ],
                "var_type": [
                  0,
                  0,
                  0,
                  0,
                  0,
                  0,
                  0,
                  0,
                  0,
                  0,
                  0,
                  0,
                  0,
                  0,
                  0,
                  0,
                  0,
                  0,
                  0,
                  0,
                  0,
                  0,
                  0,
                  0,
                  0,
                  0,
                  0,
                  0,
                  0,
                  0,
                  0,
                  0,
                  0,
                  0,
                  0,
                  0,
                  0,
                  0,
                  0,
                  0,
                  0,
                  1
                ],
                "cat_ofs": [
                  0,
                  0,
                  0,
                  0,
                  0,
                  0,
                  0,
                  0,
                  0,
                  0,
                  0,
                  0,
                  0,
                  0,
                  0,
                  0,
                  0,
                  0,
                  0,
                  0,
                  0,
                  0,
                  0,
                  0,
                  0,
                  0,
                  0,
                  0,
                  0,
                  0,
                  0,
                  0,
                  0,
                  0,
                  0,
                  0,
                  0,
                  0,
                  0,
                  0,
                  0,
                  0,
                  0,
                  0,
                  0,
                  0,
                  0,
                  0,
                  0,
                  0,
                  0,
                  0,
                  0,
                  0,
                  0,
                  0,
                  0,
                  0,
                  0,
                  0,
                  0,
                  0,
                  0,
                  0,
                  0,
                  0,
                  0,
                  0,
                  0,
                  0,
                  0,
                  0,
                  0,
                  0,
                  0,
                  0,
                  0,
                  0,
                  0,
                  0,
                  0,
                  0
                ],
                "class_labels": [
                  0,
                  1
                ],
                "missing_subst": [
                  0.0,
                  0.0,
                  0.0,
                  0.0,
                  0.0,
                  0.0,
                  0.0,
                  0.0,
                  0.0,
                  0.0,
                  0.0,
                  0.0,
                  0.0,
                  0.0,
                  0.0,
                  0.0,
                  0.0,
                  0.0,
                  0.0,
                  0.0,
                  0.0,
                  0.0,
                  0.0,
                  0.0,
                  0.0,
                  0.0,
                  0.0,
                  0.0,
                  0.0,
                  0.0,
                  0.0,
                  0.0,
                  0.0,
                  0.0,
                  0.0,
                  0.0,
                  0.0,
                  0.0,
                  0.0,
                  0.0,
                  0.0,
                  0.0
                ],
                "oob_error": 0.0,
                "ntrees": 50,
                "trees": [
                  {
                    "nodes": [
                      {
                        "depth": 0,
                        "value": 1.0,
                        "norm_class_idx": 1,
                        "splits": [
                          {
                            "var": 35,
                            "quality": 2.4333332824707031e+02,
                            "le": -1.0664178431034088e-01
                          }
                        ]
                      },
                      {
                        "depth": 1,
                        "value": 0.0,
                        "norm_class_idx": 0
                      },
                      {
                        "depth": 1,
                        "value": 1.0,
                        "norm_class_idx": 1
                      }
                    ]
                  },
                  {
                    "nodes": [
                      {
                        "depth": 0,
                        "value": 1.0,
                        "norm_class_idx": 1,
                        "splits": [
                          {
                            "var": 28,
                            "quality": 246.0,
                            "le": 5.2320605516433716e-01
                          }
                        ]
                      },
                      {
                        "depth": 1,
                        "value": 1.0,
                        "norm_class_idx": 1
                      },
                      {
                        "depth": 1,
                        "value": 0.0,
                        "norm_class_idx": 0
                      }
                    ]
                  },
                  {
                    "nodes": [
                      {
                        "depth": 0,
                        "value": 1.0,
                        "norm_class_idx": 1,
                        "splits": [
                          {
                            "var": 6,
                            "quality": 246.0,
                            "le": 3.5363164544105530e-01
                          }
                        ]
                      },
                      {
                        "depth": 1,
                        "value": 1.0,
                        "norm_class_idx": 1
                      },
                      {
                        "depth": 1,
                        "value": 0.0,
                        "norm_class_idx": 0
                      }
                    ]
                  },
                  {
                    "nodes": [
                      {
                        "depth": 0,
                        "value": 1.0,
                        "norm_class_idx": 1,
                        "splits": [
                          {
                            "var": 29,
                            "quality": 246.0,
                            "le": 4.8775357007980347e-01
                          }
                        ]
                      },
                      {
                        "depth": 1,
                        "value": 1.0,
                        "norm_class_idx": 1
                      },
                      {
                        "depth": 1,
                        "value": 0.0,
                        "norm_class_idx": 0
                      }
                    ]
                  },
                  {
                    "nodes": [
                      {
                        "depth": 0,
                        "value": 1.0,
                        "norm_class_idx": 1,
                        "splits": [
                          {
                            "var": 13,
                            "quality": 246.0,
                            "le": 2.5808148193359375e+02
                          }
                        ]
                      },
                      {
                        "depth": 1,
                        "value": 1.0,
                        "norm_class_idx": 1
                      },
                      {
                        "depth": 1,
                        "value": 0.0,
                        "norm_class_idx": 0
                      }
                    ]
                  },
                  {
                    "nodes": [
                      {
                        "depth": 0,
                        "value": 1.0,
                        "norm_class_idx": 1,
                        "splits": [
                          {
                            "var": 25,
                            "quality": 246.0,
                            "le": 2.0291680097579956e-01
                          }
                        ]
                      },
                      {
                        "depth": 1,
                        "value": 1.0,
                        "norm_class_idx": 1
                      },
                      {
                        "depth": 1,
                        "value": 0.0,
                        "norm_class_idx": 0
                      }
                    ]
                  },
                  {
                    "nodes": [
                      {
                        "depth": 0,
                        "value": 1.0,
                        "norm_class_idx": 1,
                        "splits": [
                          {
                            "var": 25,
                            "quality": 246.0,
                            "le": 2.0291680097579956e-01
                          }
                        ]
                      },
                      {
                        "depth": 1,
                        "value": 1.0,
                        "norm_class_idx": 1
                      },
                      {
                        "depth": 1,
                        "value": 0.0,
                        "norm_class_idx": 0
                      }
                    ]
                  },
                  {
                    "nodes": [
                      {
                        "depth": 0,
                        "value": 1.0,
                        "norm_class_idx": 1,
                        "splits": [
                          {
                            "var": 8,
                            "quality": 246.0,
                            "le": 2.4735248088836670e-01
                          }
                        ]
                      },
                      {
                        "depth": 1,
                        "value": 1.0,
                        "norm_class_idx": 1
                      },
                      {
                        "depth": 1,
                        "value": 0.0,
                        "norm_class_idx": 0
                      }
                    ]
                  },
                  {
                    "nodes": [
                      {
                        "depth": 0,
                        "value": 1.0,
                        "norm_class_idx": 1,
                        "splits": [
                          {
                            "var": 38,
                            "quality": 2.4400827026367188e+02,
                            "le": 1.1429276466369629e+00
                          }
                        ]
                      },
                      {
                        "depth": 1,
                        "value": 1.0,
                        "norm_class_idx": 1,
                        "splits": [
                          {
                            "var": 14,
                            "quality": 241.0,
                            "le": 4.7176617383956909e-01
                          }
                        ]
                      },
                      {
                        "depth": 2,
                        "value": 1.0,
                        "norm_class_idx": 1
                      },
                      {
                        "depth": 2,
                        "value": 0.0,
                        "norm_class_idx": 0
                      },
                      {
                        "depth": 1,
                        "value": 0.0,
                        "norm_class_idx": 0
                      }
                    ]
                  },
                  {
                    "nodes": [
                      {
                        "depth": 0,
                        "value": 1.0,
                        "norm_class_idx": 1,
                        "splits": [
                          {
                            "var": 35,
                            "quality": 2.4400819396972656e+02,
                            "le": -2.6410704851150513e-01
                          }
                        ]
                      },
                      {
                        "depth": 1,
                        "value": 0.0,
                        "norm_class_idx": 0
                      },
                      {
                        "depth": 1,
                        "value": 1.0,
                        "norm_class_idx": 1,
                        "splits": [
                          {
                            "var": 8,
                            "quality": 244.0,
                            "le": 3.1936779618263245e-01
                          }
                        ]
                      },
                      {
                        "depth": 2,
                        "value": 1.0,
                        "norm_class_idx": 1
                      },
                      {
                        "depth": 2,
                        "value": 0.0,
                        "norm_class_idx": 0
                      }
                    ]
                  },
                  {
                    "nodes": [
                      {
                        "depth": 0,
                        "value": 1.0,
                        "norm_class_idx": 1,
                        "splits": [
                          {
                            "var": 12,
                            "quality": 246.0,
                            "le": 1.1905227899551392e+00
                          }
                        ]
                      },
                      {
                        "depth": 1,
                        "value": 1.0,
                        "norm_class_idx": 1
                      },
                      {
                        "depth": 1,
                        "value": 0.0,
                        "norm_class_idx": 0
                      }
                    ]
                  },
                  {
                    "nodes": [
                      {
                        "depth": 0,
                        "value": 1.0,
                        "norm_class_idx": 1,
                        "splits": [
                          {
                            "var": 9,
                            "quality": 246.0,
                            "le": 1.3081578016281128e+00
                          }
                        ]
                      },
                      {
                        "depth": 1,
                        "value": 1.0,
                        "norm_class_idx": 1
                      },
                      {
                        "depth": 1,
                        "value": 0.0,
                        "norm_class_idx": 0
                      }
                    ]
                  },
                  {
                    "nodes": [
                      {
                        "depth": 0,
                        "value": 1.0,
                        "norm_class_idx": 1,
                        "splits": [
                          {
                            "var": 38,
                            "quality": 2.4428572082519531e+02,
                            "le": 9.0459394454956055e-01
                          }
                        ]
                      },
                      {
                        "depth": 1,
                        "value": 1.0,
                        "norm_class_idx": 1
                      },
                      {
                        "depth": 1,
                        "value": 0.0,
                        "norm_class_idx": 0
                      }
                    ]
                  },
                  {
                    "nodes": [
                      {
                        "depth": 0,
                        "value": 1.0,
                        "norm_class_idx": 1,
                        "splits": [
                          {
                            "var": 11,
                            "quality": 2.4203318786621094e+02,
                            "le": 1.6918745040893555e+00
                          }
                        ]
                      },
                      {
                        "depth": 1,
                        "value": 1.0,
                        "norm_class_idx": 1,
                        "splits": [
                          {
                            "var": 37,
                            "quality": 241.0,
                            "le": 1.3698531687259674e-01
                          }
                        ]
                      },
                      {
                        "depth": 2,
                        "value": 1.0,
                        "norm_class_idx": 1
                      },
                      {
                        "depth": 2,
                        "value": 0.0,
                        "norm_class_idx": 0
                      },
                      {
                        "depth": 1,
                        "value": 0.0,
                        "norm_class_idx": 0
                      }
                    ]
                  },
                  {
                    "nodes": [
                      {
                        "depth": 0,
                        "value": 1.0,
                        "norm_class_idx": 1,
                        "splits": [
                          {
                            "var": 26,
                            "quality": 2.4400822448730469e+02,
                            "le": 1.3081578016281128e+00
                          }
                        ]
                      },
                      {
                        "depth": 1,
                        "value": 1.0,
                        "norm_class_idx": 1,
                        "splits": [
                          {
                            "var": 29,
                            "quality": 243.0,
                            "le": 4.8775357007980347e-01
                          }
                        ]
                      },
                      {
                        "depth": 2,
                        "value": 1.0,
                        "norm_class_idx": 1
                      },
                      {
                        "depth": 2,
                        "value": 0.0,
                        "norm_class_idx": 0
                      },
                      {
                        "depth": 1,
                        "value": 0.0,
                        "norm_class_idx": 0
                      }
                    ]
                  },
                  {
                    "nodes": [
                      {
                        "depth": 0,
                        "value": 1.0,
                        "norm_class_idx": 1,
                        "splits": [
                          {
                            "var": 30,
                            "quality": 2.4450000000000000e+02,
                            "le": 2.7630209922790527e+00
                          }
                        ]
                      },
                      {
                        "depth": 1,
                        "value": 1.0,
                        "norm_class_idx": 1
                      },
                      {
                        "depth": 1,
                        "value": 0.0,
                        "norm_class_idx": 0
                      }
                    ]
                  },
                  {
                    "nodes": [
                      {
                        "depth": 0,
                        "value": 1.0,
                        "norm_class_idx": 1,
                        "splits": [
                          {
                            "var": 37,
                            "quality": 246.0,
                            "le": 1.0471117496490479e-01
                          }
                        ]
                      },
                      {
                        "depth": 1,
                        "value": 1.0,
                        "norm_class_idx": 1
                      },
                      {
                        "depth": 1,
                        "value": 0.0,
                        "norm_class_idx": 0
                      }
                    ]
                  },
                  {
                    "nodes": [
                      {
                        "depth": 0,
                        "value": 1.0,
                        "norm_class_idx": 1,
                        "splits": [
                          {
                            "var": 37,
                            "quality": 246.0,
                            "le": 1.0471117496490479e-01
                          }
                        ]
                      },
                      {
                        "depth": 1,
                        "value": 1.0,
                        "norm_class_idx": 1
                      },
                      {
                        "depth": 1,
                        "value": 0.0,
                        "norm_class_idx": 0
                      }
                    ]
                  },
                  {
                    "nodes": [
                      {
                        "depth": 0,
                        "value": 1.0,
                        "norm_class_idx": 1,
                        "splits": [
                          {
                            "var": 29,
                            "quality": 246.0,
                            "le": 4.4415378570556641e-01
                          }
                        ]
                      },
                      {
                        "depth": 1,
                        "value": 1.0,
                        "norm_class_idx": 1
                      },
                      {
                        "depth": 1,
                        "value": 0.0,
                        "norm_class_idx": 0
                      }
                    ]
                  },
                  {
                    "nodes": [
                      {
                        "depth": 0,
                        "value": 1.0,
                        "norm_class_idx": 1,
                        "splits": [
                          {
                            "var": 34,
                            "quality": 246.0,
                            "le": 6.7236357927322388e-01
                          }
                        ]
                      },
                      {
                        "depth": 1,
                        "value": 1.0,
                        "norm_class_idx": 1
                      },
                      {
                        "depth": 1,
                        "value": 0.0,
                        "norm_class_idx": 0
                      }
                    ]
                  },
                  {
                    "nodes": [
                      {
                        "depth": 0,
                        "value": 1.0,
                        "norm_class_idx": 1,
                        "splits": [
                          {
                            "var": 30,
                            "quality": 246.0,
                            "le": 2.0457310676574707e+00
                          }
                        ]
                      },
                      {
                        "depth": 1,
                        "value": 1.0,
                        "norm_class_idx": 1
                      },
                      {
                        "depth": 1,
                        "value": 0.0,
                        "norm_class_idx": 0
                      }
                    ]
                  },
                  {
                    "nodes": [
                      {
                        "depth": 0,
                        "value": 1.0,
                        "norm_class_idx": 1,
                        "splits": [
                          {
                            "var": 37,
                            "quality": 246.0,
                            "le": 1.0471117496490479e-01
                          }
                        ]
                      },
                      {
                        "depth": 1,
                        "value": 1.0,
                        "norm_class_idx": 1
                      },
                      {
                        "depth": 1,
                        "value": 0.0,
                        "norm_class_idx": 0
                      }
                    ]
                  },
                  {
                    "nodes": [
                      {
                        "depth": 0,
                        "value": 1.0,
                        "norm_class_idx": 1,
                        "splits": [
                          {
                            "var": 37,
                            "quality": 246.0,
                            "le": 1.0440003871917725e-01
                          }
                        ]
                      },
                      {
                        "depth": 1,
                        "value": 1.0,
                        "norm_class_idx": 1
                      },
                      {
                        "depth": 1,
                        "value": 0.0,
                        "norm_class_idx": 0
                      }
                    ]
                  },
                  {
                    "nodes": [
                      {
                        "depth": 0,
                        "value": 1.0,
                        "norm_class_idx": 1,
                        "splits": [
                          {
                            "var": 37,
                            "quality": 246.0,
                            "le": 9.9603042006492615e-02
                          }
                        ]
                      },
                      {
                        "depth": 1,
                        "value": 1.0,
                        "norm_class_idx": 1
                      },
                      {
                        "depth": 1,
                        "value": 0.0,
                        "norm_class_idx": 0
                      }
                    ]
                  },
                  {
                    "nodes": [
                      {
                        "depth": 0,
                        "value": 1.0,
                        "norm_class_idx": 1,
                        "splits": [
                          {
                            "var": 34,
                            "quality": 2.4450000000000000e+02,
                            "le": 4.4225037097930908e-01
                          }
                        ]
                      },
                      {
                        "depth": 1,
                        "value": 1.0,
                        "norm_class_idx": 1
                      },
                      {
                        "depth": 1,
                        "value": 0.0,
                        "norm_class_idx": 0
                      }
                    ]
                  },
                  {
                    "nodes": [
                      {
                        "depth": 0,
                        "value": 1.0,
                        "norm_class_idx": 1,
                        "splits": [
                          {
                            "var": 28,
                            "quality": 246.0,
                            "le": 4.0681487321853638e-01
                          }
                        ]
                      },
                      {
                        "depth": 1,
                        "value": 1.0,
                        "norm_class_idx": 1
                      },
                      {
                        "depth": 1,
                        "value": 0.0,
                        "norm_class_idx": 0
                      }
                    ]
                  },
                  {
                    "nodes": [
                      {
                        "depth": 0,
                        "value": 1.0,
                        "norm_class_idx": 1,
                        "splits": [
                          {
                            "var": 28,
                            "quality": 246.0,
                            "le": 4.0681487321853638e-01
                          }
                        ]
                      },
                      {
                        "depth": 1,
                        "value": 1.0,
                        "norm_class_idx": 1
                      },
                      {
                        "depth": 1,
                        "value": 0.0,
                        "norm_class_idx": 0
                      }
                    ]
                  },
                  {
                    "nodes": [
                      {
                        "depth": 0,
                        "value": 1.0,
                        "norm_class_idx": 1,
                        "splits": [
                          {
                            "var": 28,
                            "quality": 246.0,
                            "le": 5.2320605516433716e-01
                          }
                        ]
                      },
                      {
                        "depth": 1,
                        "value": 1.0,
                        "norm_class_idx": 1
                      },
                      {
                        "depth": 1,
                        "value": 0.0,
                        "norm_class_idx": 0
                      }
                    ]
                  },
                  {
                    "nodes": [
                      {
                        "depth": 0,
                        "value": 1.0,
                        "norm_class_idx": 1,
                        "splits": [
                          {
                            "var": 28,
                            "quality": 246.0,
                            "le": 3.8780957460403442e-01
                          }
                        ]
                      },
                      {
                        "depth": 1,
                        "value": 1.0,
                        "norm_class_idx": 1
                      },
                      {
                        "depth": 1,
                        "value": 0.0,
                        "norm_class_idx": 0
                      }
                    ]
                  },
                  {
                    "nodes": [
                      {
                        "depth": 0,
                        "value": 1.0,
                        "norm_class_idx": 1,
                        "splits": [
                          {
                            "var": 33,
                            "quality": 246.0,
                            "le": 6.4381211996078491e-02
                          }
                        ]
                      },
                      {
                        "depth": 1,
                        "value": 1.0,
                        "norm_class_idx": 1
                      },
                      {
                        "depth": 1,
                        "value": 0.0,
                        "norm_class_idx": 0
                      }
                    ]
                  },
                  {
                    "nodes": [
                      {
                        "depth": 0,
                        "value": 1.0,
                        "norm_class_idx": 1,
                        "splits": [
                          {
                            "var": 15,
                            "quality": 246.0,
                            "le": 2.0041408538818359e+00
                          }
                        ]
                      },
                      {
                        "depth": 1,
                        "value": 1.0,
                        "norm_class_idx": 1
                      },
                      {
                        "depth": 1,
                        "value": 0.0,
                        "norm_class_idx": 0
                      }
                    ]
                  },
                  {
                    "nodes": [
                      {
                        "depth": 0,
                        "value": 1.0,
                        "norm_class_idx": 1,
                        "splits": [
                          {
                            "var": 17,
                            "quality": 2.4450000000000000e+02,
                            "le": 2.0210762023925781e+00
                          }
                        ]
                      },
                      {
                        "depth": 1,
                        "value": 1.0,
                        "norm_class_idx": 1
                      },
                      {
                        "depth": 1,
                        "value": 0.0,
                        "norm_class_idx": 0
                      }
                    ]
                  },
                  {
                    "nodes": [
                      {
                        "depth": 0,
                        "value": 1.0,
                        "norm_class_idx": 1,
                        "splits": [
                          {
                            "var": 36,
                            "quality": 2.4400827026367188e+02,
                            "le": 2.5091114640235901e-01
                          }
                        ]
                      },
                      {
                        "depth": 1,
                        "value": 1.0,
                        "norm_class_idx": 1,
                        "splits": [
                          {
                            "var": 20,
                            "quality": 242.0,
                            "le": 9.2950987815856934e-01
                          }
                        ]
                      },
                      {
                        "depth": 2,
                        "value": 1.0,
                        "norm_class_idx": 1
                      },
                      {
                        "depth": 2,
                        "value": 0.0,
                        "norm_class_idx": 0
                      },
                      {
                        "depth": 1,
                        "value": 0.0,
                        "norm_class_idx": 0
                      }
                    ]
                  },
                  {
                    "nodes": [
                      {
                        "depth": 0,
                        "value": 1.0,
                        "norm_class_idx": 1,
                        "splits": [
                          {
                            "var": 13,
                            "quality": 2.4400836181640625e+02,
                            "le": 5.3052807617187500e+02
                          }
                        ]
                      },
                      {
                        "depth": 1,
                        "value": 1.0,
                        "norm_class_idx": 1,
                        "splits": [
                          {
                            "var": 24,
                            "quality": 239.0,
                            "le": 2.3600798845291138e-01
                          }
                        ]
                      },
                      {
                        "depth": 2,
                        "value": 1.0,
                        "norm_class_idx": 1
                      },
                      {
                        "depth": 2,
                        "value": 0.0,
                        "norm_class_idx": 0
                      },
                      {
                        "depth": 1,
                        "value": 0.0,
                        "norm_class_idx": 0
                      }
                    ]
                  },
                  {
                    "nodes": [
                      {
                        "depth": 0,
                        "value": 1.0,
                        "norm_class_idx": 1,
                        "splits": [
                          {
                            "var": 33,
                            "quality": 246.0,
                            "le": 6.4381211996078491e-02
                          }
                        ]
                      },
                      {
                        "depth": 1,
                        "value": 1.0,
                        "norm_class_idx": 1
                      },
                      {
                        "depth": 1,
                        "value": 0.0,
                        "norm_class_idx": 0
                      }
                    ]
                  },
                  {
                    "nodes": [
                      {
                        "depth": 0,
                        "value": 1.0,
                        "norm_class_idx": 1,
                        "splits": [
                          {
                            "var": 34,
                            "quality": 246.0,
                            "le": 5.3981548547744751e-01
                          }
                        ]
                      },
                      {
                        "depth": 1,
                        "value": 1.0,
                        "norm_class_idx": 1
                      },
                      {
                        "depth": 1,
                        "value": 0.0,
                        "norm_class_idx": 0
                      }
                    ]
                  },
                  {
                    "nodes": [
                      {
                        "depth": 0,
                        "value": 1.0,
                        "norm_class_idx": 1,
                        "splits": [
                          {
                            "var": 34,
                            "quality": 246.0,
                            "le": 4.2308628559112549e-01
                          }
                        ]
                      },
                      {
                        "depth": 1,
                        "value": 1.0,
                        "norm_class_idx": 1
                      },
                      {
                        "depth": 1,
                        "value": 0.0,
                        "norm_class_idx": 0
                      }
                    ]
                  },
                  {
                    "nodes": [
                      {
                        "depth": 0,
                        "value": 1.0,
                        "norm_class_idx": 1,
                        "splits": [
                          {
                            "var": 29,
                            "quality": 246.0,
                            "le": 4.4415378570556641e-01
                          }
                        ]
                      },
                      {
                        "depth": 1,
                        "value": 1.0,
                        "norm_class_idx": 1
                      },
                      {
                        "depth": 1,
                        "value": 0.0,
                        "norm_class_idx": 0
                      }
                    ]
                  },
                  {
                    "nodes": [
                      {
                        "depth": 0,
                        "value": 1.0,
                        "norm_class_idx": 1,
                        "splits": [
                          {
                            "var": 34,
                            "quality": 246.0,
                            "le": 6.7986619472503662e-01
                          }
                        ]
                      },
                      {
                        "depth": 1,
                        "value": 1.0,
                        "norm_class_idx": 1
                      },
                      {
                        "depth": 1,
                        "value": 0.0,
                        "norm_class_idx": 0
                      }
                    ]
                  },
                  {
                    "nodes": [
                      {
                        "depth": 0,
                        "value": 1.0,
                        "norm_class_idx": 1,
                        "splits": [
                          {
                            "var": 37,
                            "quality": 246.0,
                            "le": 1.0440003871917725e-01
                          }
                        ]
                      },
                      {
                        "depth": 1,
                        "value": 1.0,
                        "norm_class_idx": 1
                      },
                      {
                        "depth": 1,
                        "value": 0.0,
                        "norm_class_idx": 0
                      }
                    ]
                  },
                  {
                    "nodes": [
                      {
                        "depth": 0,
                        "value": 1.0,
                        "norm_class_idx": 1,
                        "splits": [
                          {
                            "var": 13,
                            "quality": 246.0,
                            "le": 2.4283462524414062e+02
                          }
                        ]
                      },
                      {
                        "depth": 1,
                        "value": 1.0,
                        "norm_class_idx": 1
                      },
                      {
                        "depth": 1,
                        "value": 0.0,
                        "norm_class_idx": 0
                      }
                    ]
                  },
                  {
                    "nodes": [
                      {
                        "depth": 0,
                        "value": 1.0,
                        "norm_class_idx": 1,
                        "splits": [
                          {
                            "var": 12,
                            "quality": 246.0,
                            "le": 8.0742543935775757e-01
                          }
                        ]
                      },
                      {
                        "depth": 1,
                        "value": 1.0,
                        "norm_class_idx": 1
                      },
                      {
                        "depth": 1,
                        "value": 0.0,
                        "norm_class_idx": 0
                      }
                    ]
                  },
                  {
                    "nodes": [
                      {
                        "depth": 0,
                        "value": 1.0,
                        "norm_class_idx": 1,
                        "splits": [
                          {
                            "var": 28,
                            "quality": 246.0,
                            "le": 4.0681487321853638e-01
                          }
                        ]
                      },
                      {
                        "depth": 1,
                        "value": 1.0,
                        "norm_class_idx": 1
                      },
                      {
                        "depth": 1,
                        "value": 0.0,
                        "norm_class_idx": 0
                      }
                    ]
                  },
                  {
                    "nodes": [
                      {
                        "depth": 0,
                        "value": 1.0,
                        "norm_class_idx": 1,
                        "splits": [
                          {
                            "var": 28,
                            "quality": 246.0,
                            "le": 5.2320605516433716e-01
                          }
                        ]
                      },
                      {
                        "depth": 1,
                        "value": 1.0,
                        "norm_class_idx": 1
                      },
                      {
                        "depth": 1,
                        "value": 0.0,
                        "norm_class_idx": 0
                      }
                    ]
                  },
                  {
                    "nodes": [
                      {
                        "depth": 0,
                        "value": 1.0,
                        "norm_class_idx": 1,
                        "splits": [
                          {
                            "var": 28,
                            "quality": 246.0,
                            "le": 3.8681095838546753e-01
                          }
                        ]
                      },
                      {
                        "depth": 1,
                        "value": 1.0,
                        "norm_class_idx": 1
                      },
                      {
                        "depth": 1,
                        "value": 0.0,
                        "norm_class_idx": 0
                      }
                    ]
                  },
                  {
                    "nodes": [
                      {
                        "depth": 0,
                        "value": 1.0,
                        "norm_class_idx": 1,
                        "splits": [
                          {
                            "var": 34,
                            "quality": 246.0,
                            "le": 4.9782252311706543e-01
                          }
                        ]
                      },
                      {
                        "depth": 1,
                        "value": 1.0,
                        "norm_class_idx": 1
                      },
                      {
                        "depth": 1,
                        "value": 0.0,
                        "norm_class_idx": 0
                      }
                    ]
                  },
                  {
                    "nodes": [
                      {
                        "depth": 0,
                        "value": 1.0,
                        "norm_class_idx": 1,
                        "splits": [
                          {
                            "var": 29,
                            "quality": 246.0,
                            "le": 4.4415378570556641e-01
                          }
                        ]
                      },
                      {
                        "depth": 1,
                        "value": 1.0,
                        "norm_class_idx": 1
                      },
                      {
                        "depth": 1,
                        "value": 0.0,
                        "norm_class_idx": 0
                      }
                    ]
                  },
                  {
                    "nodes": [
                      {
                        "depth": 0,
                        "value": 1.0,
                        "norm_class_idx": 1,
                        "splits": [
                          {
                            "var": 12,
                            "quality": 246.0,
                            "le": 8.0742543935775757e-01
                          }
                        ]
                      },
                      {
                        "depth": 1,
                        "value": 1.0,
                        "norm_class_idx": 1
                      },
                      {
                        "depth": 1,
                        "value": 0.0,
                        "norm_class_idx": 0
                      }
                    ]
                  },
                  {
                    "nodes": [
                      {
                        "depth": 0,
                        "value": 1.0,
                        "norm_class_idx": 1,
                        "splits": [
                          {
                            "var": 8,
                            "quality": 2.4203318786621094e+02,
                            "le": 2.9028400778770447e-01
                          }
                        ]
                      },
                      {
                        "depth": 1,
                        "value": 1.0,
                        "norm_class_idx": 1,
                        "splits": [
                          {
                            "var": 16,
                            "quality": 241.0,
                            "le": 2.2963576018810272e-01
                          }
                        ]
                      },
                      {
                        "depth": 2,
                        "value": 1.0,
                        "norm_class_idx": 1
                      },
                      {
                        "depth": 2,
                        "value": 0.0,
                        "norm_class_idx": 0
                      },
                      {
                        "depth": 1,
                        "value": 0.0,
                        "norm_class_idx": 0
                      }
                    ]
                  },
                  {
                    "nodes": [
                      {
                        "depth": 0,
                        "value": 1.0,
                        "norm_class_idx": 1,
                        "splits": [
                          {
                            "var": 12,
                            "quality": 246.0,
                            "le": 8.0742543935775757e-01
                          }
                        ]
                      },
                      {
                        "depth": 1,
                        "value": 1.0,
                        "norm_class_idx": 1
                      },
                      {
                        "depth": 1,
                        "value": 0.0,
                        "norm_class_idx": 0
                      }
                    ]
                  }
                ]
              }
            }
          },
          "pathClasses": [
            "Lewy",
            "Negative"
          ],
          "requestProbabilityEstimate": false,
          "filter": "DETECTIONS_ALL",
          "timestamp": 1740581017472
        }
      ]
    }
  ]
}
